# Supplementary material for: Identification of a six‐gene signature with prognostic value for patients with endometrial carcinoma
Source: Cancer Med. 2018 Oct 10;7(11):5632–42. doi: 10.1002/cam4.1806 (PMC6247034; doi:10.1002/cam4.1806)
Supplement: Supplementary file 2 [file CAM4-7-5632-s002.xlsx]

## Sheet: Sheet1
Gene	TCGA.PG.A914.01	TCGA.D1.A160.01	TCGA.E6.A1LZ.01	TCGA.BK.A13C.01	TCGA.D1.A16V.01	TCGA.BG.A3PP.01	TCGA.E6.A2P9.01	TCGA.B5.A1MS.01	TCGA.A5.A0VQ.01	TCGA.BG.A0MH.01	TCGA.B5.A0K7.01	TCGA.EO.A3AS.01	TCGA.D1.A0ZP.01	TCGA.AP.A05D.01	TCGA.B5.A11U.01	TCGA.KP.A3W4.01	TCGA.EO.A3KU.01	TCGA.B5.A11Y.01	TCGA.FI.A2F4.01	TCGA.A5.A0VP.01	TCGA.AP.A0LF.01	TCGA.AP.A0L9.01	TCGA.A5.A0G3.01	TCGA.EO.A3AU.01	TCGA.AP.A1DQ.01	TCGA.D1.A175.01	TCGA.BG.A18C.01	TCGA.B5.A11E.01	TCGA.5S.A9Q8.01	TCGA.D1.A17Q.01	TCGA.EY.A215.01	TCGA.EY.A1GO.01	TCGA.AP.A05A.01	TCGA.D1.A1NU.01	TCGA.BG.A0MC.01	TCGA.AX.A0J1.01	TCGA.A5.A0G1.01	TCGA.AX.A06L.01	TCGA.EY.A54A.01	TCGA.BK.A0CC.01	TCGA.B5.A11Z.01	TCGA.FI.A2CY.01	TCGA.BG.A0LW.01	TCGA.AP.A0LD.01	TCGA.A5.A0GQ.01	TCGA.EY.A3QX.01	TCGA.D1.A15X.01	TCGA.BG.A0MA.01	TCGA.BG.A18A.01
RAB4B	1.72695017147002	2.86604314257911	3.40796145698142	2.84479056345778	2.64451677043806	1.81629064092544	1.79554793147678	1.49653128214407	3.23856286652841	2.776610343407	3.07123220233441	1.95220161999197	1.09848025650123	2.32032995705491	1.73203809742621	2.27185078277202	1.36735573805626	2.93665786217402	2.45920580888905	2.34299858996023	3.98923502070666	2.07427561520118	1.06051550770786	1.85665829609568	2.44680975472417	1.76719485291813	1.99525232625128	1.75552220870107	2.75126681734169	1.79611469052087	2.66366127008716	2.9204748488081	1.8246703265374	2.36346883761825	3.30128393663436	2.68195533042416	3.3981973529714	3.36068134180065	2.29689491286995	1.61235902446634	2.05465284621526	2.00294180062307	2.76781517413532	3.97532661009626	3.30126256093843	2.02441954690586	3.15980137568657	2.55629039427002	2.1021903299232
C12orf5	1.98624436033132	1.92766401824513	1.90580905549688	1.70241610313281	2.33087485731385	2.63820088323109	1.90763502457854	1.56867256220209	2.01415704905896	1.88266763327447	2.11899545598909	2.26303916330521	2.10489458438512	1.31595093368162	2.20877502150397	1.97120152772331	2.51704365375157	2.68433003455899	2.28262009505313	2.37505840728549	1.46707781875691	1.94633375547072	0.826150338713135	2.30554017260104	2.9629945013829	1.99136521519129	1.76200387040121	2.32401168025019	1.45490298677276	1.36333950090469	2.48228132119048	1.81176766725349	1.08750789957218	2.0606079016406	1.08971553455608	2.66557694566214	2.60842365239335	1.65036298682264	1.88501848002892	2.21716882405148	2.02280266871361	1.91684180746595	2.08089635515668	1.23404023181104	1.83526672449444	2.50909288936962	2.67902083405072	1.85081440940536	0.678314835283268
RNF44	4.84889987665078	3.55920677626312	3.93127625735249	3.44654158730741	3.55126524213464	4.05081836059918	3.63370915464361	4.24003464101969	3.51952942501108	4.06230530693779	3.84896407336489	3.74957198435181	5.10163739205766	3.61990431438086	4.03769937852786	4.12993349200234	3.93855110972718	3.67505408858127	3.85686938995523	3.34559891061531	3.62932597035949	3.48534550833859	4.80138353617192	3.44318718523586	4.53369591324613	3.6404932398255	4.45919032600402	4.43135767490927	3.30454846738487	3.73050803436103	4.2963450860183	4.50649037923297	3.74922821974769	3.68220407582617	3.24781053843638	3.19039942090721	3.76119435312134	3.66062973800096	4.11151429606023	4.95940767628479	3.79363797544983	4.75264522340449	3.5577857744889	3.1149846418896	3.49625366726475	3.5007995977334	4.11189653656285	4.04636848692029	4.1633781136604
RPL23A	6.99335489976561	7.45189154265968	6.23237245763205	7.25296012009613	7.3211717351441	8.80868099541443	7.83021376556648	7.06967761012682	7.42181917470052	7.20839837939781	7.67972210925181	5.58986459409485	7.46865879221543	7.58829183948946	7.05162960924416	7.27568898221867	7.23500114505516	6.42454191784307	7.27442681638733	6.25926075441561	6.53012090201259	6.31751205320127	7.23806140830202	7.28444426723332	7.05836156716733	7.53229643515088	6.01035941217813	7.1546887644389	7.90281448222758	7.03489827805919	7.2774295670783	8.40699229272835	7.37290557993382	7.61074141903602	7.11596442984895	7.58858315583288	7.23596548638241	7.15660039875687	7.29467574140281	6.6022634905637	7.43612783199144	6.84876891034908	7.00140786427036	7.3426971039048	7.61014883689206	8.05663975897037	7.23345707209813	7.64835011473025	7.72849114113711
ARL8B	4.64600589896138	4.27647197236344	4.7697359011172	4.92967478475247	4.63669870667199	4.5729401600328	4.49278318773594	4.57681548052545	4.38173645042426	4.49988559858439	4.52487606948793	5.24775021838222	4.40436923007966	2.86914768153231	4.4797181434988	5.1121285970825	5.37052167936736	4.69982428720199	4.23932379845336	4.68549845457876	5.19967558569109	4.62209234012804	3.58070873394088	5.18546296901591	4.28993498135691	4.00074317793548	4.15491944945559	4.68161502042388	4.10036075709869	3.64285906671251	3.98504096131337	3.80311902955435	3.72850764616267	4.46490505732321	3.72274008425475	4.62568370840098	4.57453757780568	4.48595880211385	3.98674092058214	4.34108918674037	4.28325579800824	4.66157376683915	4.49241235016025	4.01125874360552	4.3775464284972	3.70927545704678	4.55047117285715	4.23694596872971	3.20551729209021
CALB2	0.479319015299157	0.355768595866943	0.269426005240775	0.144454823717835	0.0657328197803456	1.61200680613718	0.0865596578108012	0.215668592979875	0.278131953974992	4.98843531543587	0.0916508855346075	3.93266391391259	0.882396502004402	1.9217854664753	3.51310866284442	1.57897490539831	0.981138536131828	0.603948865077466	0.567091184448546	0.202482036660723	0.0758836070978481	1.53157284424899	0.554352211090929	1.61299940237403	0.159233119846786	0.270025035704948	0.1343491737006	2.30232552957537	0.0598318364368846	0.288745930896065	0.488679062378364	0.410939455360104	2.47633482540619	0.301754618985092	0.0489789716051346	0.980008955044725	0.104616904693657	2.56061040637714	1.76406278209194	2.5045075833629	2.18893799866223	0.212824609705943	0.392210666146104	2.26987886116804	0.300791495323457	0.396789860752333	0.92979312710007	0.249612980095872	0
MFSD3	6.22259891984499	4.81345129872468	5.01405902670146	4.51817510973696	4.21671439981859	2.8751382411634	4.04676653493243	4.8140776528316	4.86937568108547	4.24191534483649	4.29247822358103	4.04056443863188	4.8520029363887	4.4414094924553	3.29830409800748	2.86725921126533	3.05197649990322	4.1302807115655	3.85300788448545	4.0033899848779	3.31177847521065	4.432139544618	4.82390548068994	3.6987566748426	3.58880607318743	4.22252574782239	4.06413846249379	5.62187082288324	4.36875368258917	4.53926364371585	4.37573916343491	4.20058832974906	5.71108919401001	5.08521426645645	4.08203269890176	4.51115998140797	4.03443940335954	3.59685873909788	2.5984523445932	4.02424962139534	3.9587061953202	5.01984094862485	4.19391922775142	4.62100887778853	4.01213616977084	2.43764389587976	4.51972564454052	4.97242994187109	4.33649251946325
PIGV	3.49733424856989	2.30130733149124	1.78351991728594	3.19011943809394	1.46494091976364	2.08316644652193	2.48274054248212	3.16377228476037	2.63057210271225	2.66411743532478	2.71117777226537	2.21567327089168	2.61569683633503	1.18873168918005	2.21818625853278	1.85813672065766	3.17127282573284	2.85058228240158	1.96257854019495	2.34250895830915	1.61673698420212	1.99492532854961	3.11838480284173	2.85079260611133	2.23325213939331	3.36849217840652	2.55523908552886	2.51172338151594	2.87854239132792	2.17816507231537	2.03060305149762	2.04587905762185	1.14193523310726	1.66854136959424	2.34663446187258	2.65603352291301	2.60582017402144	1.94007144700222	2.34968529499073	1.74582435135519	2.67015811940047	2.73615848528154	2.95058351707065	1.71997384592226	2.41118343266788	1.30134596495686	2.74583956277577	2.89377055414156	2.31273477045339
ZNF708	0.676887048874201	1.6388647744251	1.33672115666728	1.77593451309842	1.55887999952	1.32333446365198	2.03190994573682	1.2678228773888	1.50834266378809	0.93412919999165	1.79874249631868	1.44467506356917	1.05488475472608	0.482882334349386	1.94105961396184	1.74238646521214	1.95273483793766	1.36957376210027	1.4440576758354	1.92115954026724	1.76297256548063	2.24925573467202	0.727234798968015	1.34161095534318	2.68826874132767	2.59954589359566	1.30289646005949	1.51503078708046	1.14253847464127	1.33501987410239	1.8311817956237	1.08150301064744	1.39363735487002	1.46817079402426	0.775658740970117	1.66357570523589	1.40816155877419	1.94939943582534	1.32099238557843	1.47268130609623	1.85450735186542	0.987810923080427	1.67836781363901	1.52927697100994	1.30408119564545	2.02613203759893	0.867183679696327	1.88186250818595	0.811614076946556
PFN2	5.6122467076971	4.82215854959413	4.14327089113624	5.11004932635935	5.81876173938534	7.353299190658	5.23217689358392	5.91386005584799	4.58097536170853	5.67939715562617	5.39266014428121	4.70513122948082	5.69939703387528	4.47918650217037	5.46564633058445	5.68691968185044	5.74732792064068	4.24259157708016	4.80167907080224	6.34429950253208	1.83458375106822	6.60603995669796	5.09803830182205	4.49185543679591	6.39773301507585	5.6101802179515	6.07672014095502	5.87853449233002	4.51766609056297	5.37233324311203	5.20186837594437	5.61802847743384	4.19948420858327	4.5800945908719	5.14692118356601	4.58585457810172	2.16590147000164	4.96620092074086	6.10092908489073	5.67180587127264	5.37657342637293	5.3487030719083	5.67394712046995	3.97875093294449	5.15979499021811	6.07638763515053	1.15113082361321	5.29446782488259	4.84101717180557
RMND5A	4.15102502476653	3.43947130970707	3.75020266521289	4.245675924259	4.03729549900647	4.40365641131226	3.81187810129634	4.27468768765936	3.67970434246506	3.51405722867993	4.07116891966792	3.22313784557219	4.68761212014225	2.98144319523034	3.45027128091158	3.77040984208316	4.23504513882446	3.49118935443805	3.77645406277784	3.98035794717961	3.01732910507117	4.71129365709584	3.8055927118632	3.80692228811876	4.55790914801241	4.35932470432256	4.22199303398209	4.40053613104328	3.27503393207117	3.51849540296274	4.37277802724986	4.06411391574724	3.0099249485178	4.09889693900049	3.06867101181529	4.00499625696484	3.72226464316327	3.12530392463762	4.24154477951706	4.21655187129771	4.31843889847703	4.31852009553797	3.68639935625696	3.29859295134668	3.35048209123004	3.67319075076625	3.76793488171948	3.27432604614138	3.04842488695824
RAD23A	6.09485458970818	5.26951478219785	5.65082343493191	5.23750244818875	4.6176818191164	4.59785690706526	5.50027277433789	5.86972700211577	4.88621269838891	5.36319863049124	4.68739607426983	5.53715074608173	5.45336711854136	6.06166899929359	5.17655332994342	5.18750349682048	5.79532462235178	5.29099399461416	5.1662443945064	5.0735342863238	6.02889254752123	5.95401878070293	6.48418729174472	5.69659197231406	5.83226105186525	5.7184759804524	4.49601773145441	5.65143581871218	4.99095916116885	5.18557625072417	5.65100591050039	5.62221790152071	4.98512596228149	5.8095396993161	4.89103107367281	5.78742536720358	5.47897408205355	3.69207307946165	5.00973556707376	6.3254129829184	4.85296787678517	6.70452681761688	5.18934208590119	4.70253831456721	4.94424874335599	6.01990871957524	5.38583831922501	5.28088571904664	4.90195272631026
SIN3B	4.03876421186963	3.04243202141637	3.28684789488215	3.06107922934311	3.00908949110775	2.39587417518374	3.13609290040899	4.17530881061179	3.69931130870673	2.8906292079614	3.16865002021203	3.02663718201249	3.23471106472174	2.31042525821555	2.96555384067407	3.03245557745838	3.76211485964509	2.67198052695258	2.90654159227491	3.41182050785581	4.51996414447991	4.18295701279763	3.87908142346917	2.79021619423962	3.93595152296152	3.37768621885701	2.73905257293713	4.06064673722598	3.37725492677446	4.05702191585088	3.63347981603694	2.75462276046277	2.96307333677525	2.9722662609489	2.96114926088477	3.01402754430878	2.76515067896141	3.08516519074245	2.2353134157905	4.52298825845294	3.37532337250577	3.47158449318492	2.86097139254773	3.01146036624112	2.76392678516457	3.10938397541519	3.08115149222655	3.30093508610551	3.79568404595992
CTSA	5.27298899501586	4.75713640617209	5.92975272613247	4.79053971680321	5.32128488537663	4.36954292554783	4.28196256083993	5.505774572721	4.6690139330261	5.02653950199702	4.56902325811881	5.75183902440039	7.99708303973939	6.0006268979895	4.82564571486105	5.05933619003422	4.9705268172633	5.1713125555612	5.21448681061805	4.74779454221216	4.93348870954257	5.45552208242799	5.21773074013618	4.85512946206154	4.6241087795434	3.88107763227169	5.72396944885467	4.79174464313616	4.66714562490801	5.85400831512811	4.74844261841457	4.15150222071758	4.30264494838539	5.27920901031209	5.28543186885194	4.48211447778709	5.6284143172991	3.95400419982932	5.30235661405977	5.28482093502664	4.16371903188537	5.05772379180924	4.86128041670799	3.67104067230306	4.72578845694993	3.78084822967442	5.4295045263238	4.64651334752947	4.78443448977138
IL32	6.06288406411662	5.37978832069176	3.04135854742864	1.92389109022198	4.48617991811096	2.22853470026549	3.09993934337499	2.14002952650767	3.89247895475821	4.6618172273827	5.85575393889681	3.63887533361278	5.47939079247988	6.06466969457027	3.61682958726137	3.11415637871751	5.36731892650794	6.29171357208079	4.53251506206306	2.79020333654914	8.12935515773539	5.28259642634658	1.39719497888731	3.21254793929305	3.87760723064543	2.91258521561144	5.78056987514002	3.20075927243651	3.53688943120016	2.21211485886114	4.68795409359182	3.55069538830531	3.60212680823683	4.85435310811192	6.25919097431459	3.6646231015627	8.1373058856505	6.76781897820969	4.89359013491495	2.25017738651952	2.78182990714032	6.37145960539946	4.14836558800877	3.9406006897077	6.38787304723144	3.11261163091305	7.44759017074186	5.66804315549181	4.82612708006728
NUCB2	2.05834585555287	3.37975621988011	2.57798339629879	3.63919970298672	4.13652218804866	3.77155484641057	4.08139388224802	2.44573707217754	3.41567530420104	3.38317561684557	3.91947524299076	3.09204080375571	3.14687317781219	1.68601960119771	2.88941742801479	3.20966930526689	2.53400113205332	3.2974962554662	4.18901559616313	4.61480515761389	3.00808315770857	3.31796869905811	1.00532588381192	2.88277579530644	2.44145885068768	2.85845120098813	3.45594423332642	3.24738818236375	3.21061265418967	2.17219469367864	3.3440344390487	2.88399653320577	1.76938414269531	3.30958882809683	3.83181105815607	5.22258602501573	2.83340766753642	3.83909238565354	3.08310454542847	2.94529991644724	4.27712853547541	2.30849806998414	5.01859865702536	3.63805140557826	3.83534322991438	3.33347481669426	2.63431253706343	3.88530056991699	2.07270965694918
DACH1	1.90169801935562	2.26312058251596	0.276057625051711	2.34865284500903	2.41839994604033	2.37762636184287	0.870682400781808	2.47169739341761	2.39919764597157	0.632637470983884	3.69015575386187	1.07108714394097	2.54056667273107	0.35695754249686	3.24514730598706	3.00330609961475	2.66523369387778	1.7414978920431	2.00467858662291	2.41065831836364	0.118138948230754	1.09501290612868	2.52314813164605	2.30699861186638	2.42390298033782	1.01366593574492	2.94350097372287	1.21721340815098	1.80831026434968	1.32507999876086	1.3861406439317	3.20124662978698	1.15456063570853	1.30042562013348	0.913747946124953	0.717750259207986	0.98722740242674	2.92227768499368	2.49382482602452	3.87869505533508	4.02918428682075	1.56819190613575	3.54026967092304	1.92425609452921	1.53028989969902	1.66433055212477	0.18376849543331	3.3345686799539	1.95464235905474
SERTAD2	3.05347384483556	2.5523701916366	2.18240517417787	2.9047723696709	2.98345654691414	3.65048792126418	3.49510483140786	3.30895418109692	2.16726236731764	3.14375298892384	2.26065786129887	3.43962988272439	3.40410332871451	2.52486329390038	2.58291929919758	3.47950466737823	3.21133565843999	2.76447844024709	2.60977427540452	3.82541592096259	2.33093872082101	2.92538031550948	3.13945874702385	3.40148073120118	3.98056296781295	1.95620252787963	3.44642241926373	3.25628230487314	2.1344440096098	2.52542704625829	3.80139043528643	3.17395570068581	2.76067564272257	3.20604646494902	1.8161698420798	3.15375632424564	1.34363142310986	2.15633652002323	2.82759982600984	3.53370986053427	2.50849716809531	3.50664256331694	2.32124002548159	3.0862511527827	2.24078448625223	2.97274149471577	2.31245537140952	2.12799367574465	1.87314580956595
ST3GAL6	3.3664937390162	0.49468512299161	0.985588752445386	1.19574533305143	0.332070097724797	0.356555258998452	1.5571163953079	2.32033812496535	0.389040911685169	2.0077888989309	1.05290312950091	1.64347930929066	0.554416914113332	0.435615897835057	0.942029613847228	2.12856933146385	2.16179471018813	2.1182318531582	1.28752496729627	1.89814858838642	3.51091187707665	1.97823577801146	1.05557537269281	0.282231321166851	1.12147029392462	1.59121228929562	0.831685790741013	1.24993705365863	1.28983312776613	0.865638982408354	0.368679840742381	1.79995629952191	0.354078232765028	2.49016995616554	2.66029031960111	0.315111386149055	1.28251331461111	1.62759464146885	1.54531976782264	0.657626641101889	0.357485966300312	2.13605827446998	1.68614974618244	0.711991544208812	2.28649457811045	2.12163312286671	0.661862862814072	0.448367193424315	0.803646952228498
PKP2	2.44321104219216	3.0252156045238	1.34783987594009	3.2115252705828	3.11517852428988	2.79663185608434	2.87451279063153	2.85972687354483	2.72473507044931	1.79572872351552	2.18666129202538	2.2221874761829	3.66949181961262	1.7258779370814	1.97455352339434	2.40214856907775	2.62105054747899	3.0717994633163	3.58323488302665	2.83204786286914	1.0502012101976	2.48996049031531	1.20337988187147	3.70261588029401	3.91618671652562	4.24792430454456	1.8055431887974	2.42112733420288	1.74628569438818	2.9563349467847	4.02551710330135	1.91602514770008	1.53804733308394	1.85205593943465	1.46126350607548	3.15525000768481	1.55273488314675	2.23334973744567	2.80701496236234	2.4787434661633	2.61272941591855	3.12523999254708	2.98696015319891	0.569177216032273	1.84186044954632	2.16675069720676	2.13842351149515	2.91289330324748	2.80424920974638
SLC45A4	3.31106784635753	1.51274562029337	4.39623457022187	1.80098317966035	1.6632541703919	1.55063010880845	1.73836953616071	2.84646308232189	2.0382868838555	2.33770544930457	2.23607900731709	2.6546914402488	3.06335672716497	2.8875998712947	1.95839445664853	1.68052818864084	2.37774685692865	2.61238000609607	1.72692070443868	2.17870791336692	3.08937281216806	3.18386188117292	3.21656476231481	1.56696109500162	3.14783935983569	2.57614416173554	3.37293198730464	3.35839575256677	1.70199626522418	3.86988094750159	2.19490650004366	2.91307822265319	2.54667848006682	3.17202322241321	2.79429245672504	1.96866902143984	3.49462654753477	2.05322072285633	2.64761199593337	4.32342854024872	2.27766027112461	2.88206748167648	2.02908098578779	2.22255720418178	2.64592483281396	2.0844565739937	2.7145367580022	2.23253143460375	3.37524201699534
ESM1	2.73739238852374	2.299622421824	4.87768728729365	2.47902364347268	0.990464155423693	4.24448458445944	1.60391722794016	2.16422615979503	4.69806466325645	1.05979739380527	2.65652556803741	3.52676614919197	0.679249024007588	0.349527063980936	5.41657619907759	1.53561717658822	2.87910095507796	2.36769370784363	1.05673346420548	0.999817492438954	1.59144309910694	2.71730430186497	1.63908670252707	3.63984198028088	2.379390936376	1.38080726015113	1.97433318679217	2.92180785241124	3.11315546294717	1.38416126434017	2.55861293119103	1.54294633472099	1.86082787935168	2.45903517474916	1.71863734825391	3.00261480095282	0.448224946861715	1.73208251694958	4.91586500470421	2.92248403516105	2.8884168614245	1.28175607115452	3.46279160830811	1.14263752237833	1.19273281610686	4.21221101461331	2.78757313614749	2.67494458264377	0.534942328950861
SCFD2	2.2305286546464	2.80661400764243	2.13412097553688	2.82691951522583	2.95740936737371	2.20779205655462	2.93712808193563	2.65179277938646	2.35247628942105	2.57040676556466	2.88415471935716	3.3255794752168	2.66238986014485	2.52904470243359	2.55076468192961	2.38976188237733	2.62465109986165	3.05335352831398	3.05299990716759	2.46249181560666	2.22260805210669	3.58764755926733	1.64585199591843	2.75237681654076	3.01357308667184	2.40718629673408	2.64260314477757	2.98950007300999	2.09096683418864	3.19768770082283	3.09019301312762	2.88633004886876	2.02909446802484	2.82937807655126	2.01671466758983	3.02954977666217	2.48485146060563	2.07355290234856	3.24428850113175	2.04031672557422	2.95005913718396	2.57050589618349	2.73454575842939	2.10559160676918	2.76223436577271	1.55905811715329	2.25532421753719	2.70420339730126	2.68088871756853
YWHAB	6.42308966462547	6.00438494736056	6.71829315095962	6.13781608026615	6.45905064169283	6.75006151751254	6.0370923891268	7.10593640189633	5.55511702890867	6.34787367338113	5.84485118662698	6.41185947974361	9.38837317242598	5.37800782181685	6.21806095604774	6.77139977461923	7.05160915639166	6.40090673818408	6.3265982922514	6.14499378716849	5.59813671305908	6.0314900792223	5.42799005438034	6.79074403120753	7.07533169664788	6.15216003158406	6.1431833100472	6.14794717381866	5.29810784736395	5.23114458645244	6.06529768339807	6.29658723789364	5.96001507890916	6.39139856375027	4.71928354284082	6.18181757630965	6.28326486892673	5.31813296938755	6.89668407711253	6.95132942650033	5.8833285144259	6.49460937379996	6.30342162902103	5.28370231610615	5.76925843354466	5.76173172830045	6.54413969309044	5.82412524936732	4.72814556720325
TOMM40	4.24449059188097	4.79608471505583	5.74210674687257	3.94089631412438	4.73382123198309	4.67502015975742	4.25220868780773	4.50040764115489	4.2242838394515	4.5571202510783	4.10024743790707	4.20136583198277	4.96576417655702	5.028315659689	4.12390200568077	4.46472023790821	4.04256421903669	3.85358297238013	4.55878507685444	4.66026374248266	5.42067255592936	5.17653581947095	4.22230727601721	4.26113589767772	4.49200381486097	4.34271674886534	4.40053744636278	5.1329201736468	4.47081270845174	5.15121583960135	5.230416792548	4.65411411792951	4.59391466243529	5.32010845987227	4.31329929921621	5.01180537585387	4.51221642414262	4.46915978709693	4.63432377784178	4.67619368668579	4.06348842776326	4.34670579477954	4.19590155634808	5.65097971703166	4.55034331609236	4.06496872508934	4.64901550334287	4.75532154268656	4.77722189645961
NDUFAF2	3.45066606218664	3.45615458728461	3.38616143390126	2.48158246918467	3.67221530870084	4.03325679686091	3.93248410580086	3.69595275352494	3.05292557085645	3.07710756257499	3.27450378943443	3.12085034772156	3.14706464962951	2.50338259495762	3.50693752215171	3.83925810589088	4.1050402540076	2.80275477178451	3.62870883262554	3.24069076865439	2.72399517378409	2.27236420708552	2.17963928967036	3.53624155270513	3.39723589420007	3.49846973959075	3.71081676973284	4.06909743917543	4.28589695672269	2.82477786257156	3.52752348819826	4.24797632432148	2.64505805964639	3.43003785745717	2.60612747990018	4.13768419020317	3.51235503546072	3.03191274088466	3.8112237351672	1.69734001344908	3.3134265616724	3.30017266633766	3.50942293249599	3.46581590664839	3.22103022039079	5.0293572444543	3.73887316647589	4.12821971218353	2.24927121833746
SEPSECS	2.23388450317521	1.94222002148918	1.03706698395346	1.99225315404392	1.59715388950196	1.1511247104301	2.12295060049337	1.9587921330785	1.83341518162789	1.2506889147167	1.81484533104687	0.97142534817179	2.14848020425907	0.396311023140298	1.52282812098869	1.84493673929176	1.97679199818785	2.03122414407237	1.65300101508846	1.96958434570547	1.64393722235908	1.48494054040375	1.14813155315474	1.6335698819228	2.11832980119704	2.10844974305515	1.64782810902137	1.1067807094366	2.3296426667406	1.10463788319434	2.13287212998164	1.1519768497266	0.685370193698775	2.11901392864243	1.17919479757829	1.88103299905024	1.8103836927774	2.10894473921496	2.26925570766766	0.541694651108185	1.90924266719014	1.67517328410829	1.85681051321288	1.01461101197725	1.78932211210463	1.0779996494204	1.32686819246475	1.58503691788835	0.833932794043896
CWC27	2.76530877450986	2.40715875581075	2.34114964412372	2.33002298020171	2.78236470873464	3.00712131124584	3.16664063591042	3.5813489625744	2.1137366617594	2.32188190826301	2.38157878617206	1.82779176761184	2.82693671549064	2.39542181764731	2.86155673347183	3.43327816794324	3.60785359780871	2.62674776127441	2.56085549378903	2.66191303120844	1.87989897229181	2.6733316161318	2.25212192973815	3.17804518535245	3.16003702603275	2.89648553565583	3.23084908074045	3.02903901079812	2.44220349436418	2.10070072218736	2.70477690818716	3.07824329901959	2.56964327818916	3.70889274260195	1.8331166025514	2.89052889692243	2.88385576373216	2.3738266383352	3.91047087950791	2.26573108824287	2.4181659839694	3.00537985175467	2.72660238486947	2.81388974864953	2.41990664803752	2.89564780609143	2.18722413331543	2.79606290030296	1.47982138099089
MAP9	1.03763205097205	1.20583006667447	1.01193111541908	2.64727126344846	0.0816959399386348	1.63369188827034	2.02582266803291	2.90823981455391	1.27236007350488	0.780987737057217	1.81649696534565	1.65835004879222	1.77229431920239	0.232386031995584	1.73328938607909	2.71224372663374	2.44649027098999	1.52902152362202	1.85608489387911	0.0546801919647073	0.195824835327449	1.77567707359523	0.617361900707103	1.77494737687096	1.63442436238032	2.08285698052969	1.28981448319946	1.85324223113136	1.03583307009865	0.432271193562899	1.52921212968999	1.88892180131207	1.4680064247147	0.855708616148411	0.958177408607144	1.49553498153863	0.0876856802669041	2.09549102996948	2.83385118597878	1.77087049309116	1.70597081619511	2.00103066269676	1.88537053722783	1.15754124578248	1.85794014474461	1.12390475769709	0.369013292949454	1.14840257627857	0.525704567631427
APIP	2.19343944142129	1.86806400530469	1.40390034279509	1.67856889886624	2.52606753431084	2.95660241145946	2.2258560436274	1.75653709455033	1.92549788091616	2.3228162199982	2.35108385622125	1.27886716848841	1.79227811131549	0.948209370764893	2.165139162509	2.46766205576197	2.88100364368179	1.70313024778295	1.9507099909158	2.7069003862691	1.17505432362603	2.09936936413156	1.16952511152734	2.74576254233659	1.92039131518338	1.00509161035347	2.64867331315165	2.42089617525604	1.51834528597668	1.11544349577158	2.03725684672894	1.63373396593886	0.974528658436285	2.22713716069627	1.10902873287547	2.17128464872926	1.44779123748115	1.21965296631797	2.4610663402392	1.56263727379798	2.25651602250998	2.30556018339137	1.98626046136467	0.910285818953664	2.2547697106673	2.52221645319008	2.0167212412685	1.9097675220548	1.05919647326101
MAF1	6.64607831210294	5.94699430759561	6.06164031345612	5.42967794923663	5.88050614931334	5.20602426893552	5.76062466427507	6.23016042930655	5.86534159407018	6.12539092048711	5.62440299423339	6.08523004419826	6.53611245053819	6.45456250214211	5.76109022036149	5.21796918225043	5.17563148956734	5.84710601479471	5.87105011173191	5.391827801902	5.8306394244354	6.29046949004053	6.47482071272257	5.35957588952034	5.09625618236756	6.11838708769713	6.41406009062399	6.90957905663616	5.73857558740063	6.29084954268275	5.96588546488846	6.12043826703153	6.23889465908774	6.85661509831334	5.90824271171166	6.24906629189075	6.17316554488767	5.9902971839449	5.50432111822359	6.29711882717516	5.41885006789254	5.89465471364408	5.73720269585472	6.47975857149045	5.95870219072182	5.07299094099781	6.29786928403079	6.40890722212332	6.06443523569928
FOXP1	1.23686796124365	1.61773546553349	0.74289900898322	2.12948200558757	2.10825952646026	1.37093314689458	1.98981008436907	2.15811525657702	1.42788863645021	2.30994597996206	2.08739257710671	1.33504884333693	1.92387537269307	0.674770881606581	2.20362421345046	1.85906484003169	1.53127845121044	1.98321540524165	1.4912054786174	2.30404398994089	2.79050354300789	1.40507311741695	1.63971187404086	1.41897245878517	2.11554432008141	2.77672854933363	1.83235692746385	2.15990492200517	1.95748961359216	1.24862530670563	1.19729333664864	2.13957592912526	1.75159437635547	1.51778068018619	2.09165368028281	1.25349818807439	2.18171027891426	3.72240218519116	1.25393255479448	1.56599891802209	2.28959454371912	2.20249646208217	2.45959614996219	1.62954809597412	2.1849444990449	1.52562450435294	1.76089012484337	2.35833007699765	1.55942742689992
PLCE1	0.553590182884849	1.09510125084549	0.468503281668594	1.35471716076331	1.84911084575557	0.312551764906222	1.83369386524742	1.07478781094543	0.700282094559486	1.53262042496776	1.02498431665211	0.677736738299295	1.20599845988578	0.231685385446154	1.57996245599502	1.3494836415352	0.834816589385475	1.97342793815627	1.09223375948965	3.34306909611122	0.295966139029979	1.87797202252662	1.51597926894637	1.34418694848881	1.33044716466057	3.60535403104182	2.32092911334704	1.61423915041841	0.749905332933918	2.02159964532887	0.984549679603335	0.66490939367159	0.753002455680499	0.569977359582199	1.81890455153664	2.45233270527582	0.659699354348418	1.72953317975999	1.53228940255187	0.57093441275737	1.56472460690961	1.17741073249257	1.06091077148225	1.47091467427262	1.18080230269783	1.8765961230598	0.255414539273062	1.27372348073687	1.95138480262211
RAD17	2.9749636230757	2.65058071598779	2.18657322929172	3.0396778351615	2.69561774248318	2.49437533157929	3.35781340564274	3.1934839000361	2.69711041579368	2.41991404174434	2.92473962285869	2.15253157123846	2.86189355628892	1.87699671550816	2.99940197920378	3.24199109986973	3.06131207034192	2.77545547445884	2.62893835389237	2.89275407929022	2.22371719586131	2.40647277513026	2.01509305364529	2.86721502924581	3.36302871088325	3.39301381995302	3.10485258855514	3.04372683137392	2.88714209152233	1.63877619124033	2.71804583290423	2.88378751378288	2.30702808941994	2.40497679326248	1.93660154832235	2.94513532852218	3.15948521268875	2.23620260511507	3.29886684018538	1.98371852592461	3.03329694914922	3.06543464204947	2.94440145089179	2.48672182986067	2.67572154553256	2.22346089744885	2.46250936182729	2.89322163479772	1.3884562874208
SPCS2	4.39845473251101	3.95142652323871	3.51554547048592	3.62316568452773	4.42888794473225	4.75679927103997	4.29249669810017	3.69901786303028	4.12795073541733	3.75469192598434	4.33606121646977	4.17202940001222	3.61779824722666	3.99317472695243	3.61060563565807	4.14143240658116	3.85344519151346	3.96962049001132	4.13832539114542	4.36090780415487	4.31740581428642	4.10761505649092	2.28111745337193	4.06785529176778	3.83274720815991	4.08520252831424	3.79444882360623	4.15333802105603	3.73169580715044	3.01999394113911	3.69909818525885	3.42997381231741	3.08105974583889	3.90978116209407	3.28048200746651	4.2470726270956	3.81029384873668	4.41185442479328	4.14165498751272	3.59878899234576	4.08824647607859	4.05135471277288	3.94727503301769	2.8417279567367	4.43747296609138	4.58668220422468	3.98489334981549	4.17236016198508	2.92935239274345
DESI2	4.09364337657718	4.04434219729854	2.47846124651631	4.31056699960921	4.10690392837278	4.09801993411133	5.0644598685108	3.05822201271611	3.28317811291454	4.14096016346934	4.20662166080554	3.50272006134882	4.05568641088503	2.81803638385923	3.97440443442657	4.12790050151423	4.39873772884792	3.44149635903374	5.10479752399466	3.62393132445754	4.17797803444761	4.84921252709182	3.02216329508138	4.07187565395281	4.33428494699565	4.04489192499235	3.435383639502	4.38835268108717	3.4818900783958	3.03709014816248	3.64659157096271	4.51248320271498	3.00455262370934	4.15739168833622	2.66065827412197	4.93688613619068	3.19860417741385	3.2968787675902	3.91132035239645	3.80992497651896	4.29577684130605	4.85253779768134	3.50640733879471	3.96979730237556	3.10389957236794	4.22211307019243	3.66687825950775	3.2799351271728	2.67128272907855
COX17	4.30027471712002	3.93517358043024	4.29829411762401	3.74486553958446	3.6579914013555	4.02716747948638	3.12728441526282	3.18800655767289	3.06643379244143	3.7704764978768	3.33663264053847	3.27898006181826	2.37997193839909	2.98485725876033	3.32208254004937	3.72451304333329	3.29197256007174	3.18984516363073	2.82347427775845	3.5975587626755	3.96821020104195	3.29075902334013	2.75969858644775	2.61717838930395	2.45984930324699	2.77897051891563	4.08527522226725	3.13363700596849	4.10450605430864	1.60058931914533	3.47721663837496	4.94893995374724	3.35910208882906	3.71280476712054	3.47591315908343	4.20364739269951	3.32230310723436	3.47043536919529	4.0878023784211	3.51037857760059	2.92777614093578	3.76589526870614	3.55368236902984	4.42817280251244	3.82041764524109	4.2142303019906	3.15572960397905	3.17248667575769	2.11830374752197
NLGN2	3.2067011601043	1.43249800259195	3.03115079985575	2.8244186465617	2.25156154803089	1.71091208078727	2.84127141167508	4.08014576540676	3.36188137120468	2.66193478673729	1.93646461633102	3.50325825988136	3.02038292886918	2.15329867715993	3.78680262329569	3.19831948590335	2.69966540800438	1.44510391335325	2.33586687086629	3.03783713808959	4.17807585069774	3.35729609237634	4.51227724166644	2.78969499368188	3.37394199074256	2.80880068544951	3.36334107207327	4.77496749222336	2.77819466191376	3.30940236829042	2.49016982228379	4.20673511587871	2.34966212064343	3.19749721838846	2.34168316114969	2.69932023147302	1.0275021493179	2.53877124848956	2.2365582188432	4.23005632394194	1.92272569585458	1.78698791572059	2.67860980431869	4.55367990902583	1.7085669794135	0.579959513376813	2.68147097951781	2.96938134650859	3.62781407601672
PKMYT1	3.00743686497111	2.70604385265052	3.01062226253977	2.00698521384758	3.35967056128541	2.72821046361501	2.7599185025327	2.50790274988542	1.98482349993684	3.13970691443363	1.5123556448585	2.49689038167826	3.35310764536418	4.69143536582455	2.19471685623674	1.78354592138096	3.10422886195221	1.91343702022078	3.34413585568135	2.07136764326265	2.49118485204667	4.12002648799041	3.05151750878969	2.60412071542197	2.21406546721109	3.10263524035644	2.15390210300412	3.66224041156232	1.81607029337623	3.0270049895813	3.80572624691815	3.30554913141578	3.19315003089941	3.17435793589553	1.80253916696976	2.90061329043057	2.31790847350671	1.49736993863612	3.09922773073937	2.14461531676338	1.12929513361983	3.62523325058516	0.817580082674563	3.18553609915317	1.90826546153134	1.94415266145809	3.47986770538701	2.51819704563988	2.82893401188958
FAM89B	4.12314393637484	4.27245146730335	3.97449624785654	3.47476458310845	4.96940524325956	3.59943287576026	4.45964372054282	3.53081222816557	5.04195973120737	4.01911744680653	4.15819675443575	4.72156203531817	3.68338582201894	4.15727027293211	4.43156237414764	4.54617075023871	3.85898936239437	3.91142672500499	3.84380065488583	4.28388833979557	4.57121767114975	4.85007011037069	4.01491514983472	4.48755986689819	4.15980937726895	3.96457823867182	5.11747969734981	4.01478078293809	4.6770277997217	3.1611645280391	4.07500456193841	4.93039965291499	5.36185356442637	4.7154215402249	4.18450510317315	3.71530509513807	4.12328165207531	4.9362115277485	3.85163544653613	3.84265873241444	3.67914065852196	3.69254044674541	4.12054862233404	5.97356394763285	4.39900015475061	4.40669629115233	4.19244874708367	4.26937696781217	3.51719800624879
PHF1	4.20478555073402	3.49371232105604	4.56566754864963	3.68034692236483	3.67558065558057	3.7998224197291	3.85447039701764	4.43472961965	4.26591171525159	3.79063194929177	3.840509663601	4.44039129909944	3.08522974090114	3.48849142753932	3.82925785511895	4.17845388066686	4.10876611753804	3.71474260240646	3.07626520298491	3.7800288593733	5.10123404281837	4.25958716960234	4.19052710793776	3.92185696491448	4.21606371350845	3.76167558140905	4.66569249944841	4.470587192179	4.20527648687192	3.15236724463476	3.7697188856456	4.43700313763838	3.50801182902666	4.0665258332795	3.47548742916682	3.81506925373224	4.07160697967441	3.80673129182769	4.34181589308251	4.29874882864355	3.91153789586506	3.99652834535134	3.82772782693926	4.38280559874703	3.31522375804435	4.44359458883714	3.82352515861375	4.2172361413178	3.53829624773855
FAM69A	2.03451905545454	0.909410514773996	1.5050296082749	0.430965606714787	0.824161641171997	2.32838603965767	0.976392495650247	1.53452499355065	0.953948917188839	1.90292054917919	0.900934480556418	2.83857383974949	0.930213434550334	0.52996766049559	1.84457043137269	1.70906060716121	2.02761648831265	1.17649567633991	0.865870656750271	0.457931428232046	2.06481073540192	1.01159188104123	1.19574804954353	1.72427332286552	1.78909589738343	0.812305188406679	1.74524434583973	1.18554582200122	1.01899668992304	0.212511005579781	0.787098277359694	1.0083374986718	0.587846385762267	1.56612590120818	0.668846044532993	1.0138619609461	1.08324011665314	1.27334071789129	1.95810542447554	0.962627762714259	1.16310507336058	1.57600406780179	1.38435321963299	1.12138357111127	0.497279736735395	1.05981542834647	0.875922022927199	0.873852550674386	0.677435535831548
ANKMY1	1.98800510924366	1.5669894175794	0.370999334730321	2.27973659786778	1.03417607511982	1.01339089245752	1.95917247012997	1.21420851478166	1.71346720075156	1.88479114388981	1.68659837304324	0.825320378035019	1.89951642381994	0.981705989754047	1.13147580033278	1.84806637667981	1.27123162445652	1.40643022189251	1.45785410405145	1.46988660085191	1.16486261245815	1.181339958968	1.93937223236414	0.979572770638463	1.3669037674836	0.93060001255247	0.873977418708032	1.43017230397008	1.91970500422336	1.65396346944753	1.81251351992698	1.96743325098803	0.543206615160664	1.13609771924435	3.77259085930828	1.43667447855522	1.35747739732803	2.21259549591982	1.08210623674959	1.16167673922198	1.75256402429832	0.900565877412296	1.66543207656911	0.867488747053133	2.44696321147307	1.4792153676795	1.66085186176734	1.68917236997155	3.3579260471481
PSMB6	5.74102676659448	6.11512172956641	6.16987134088711	5.60817688293797	6.19658091869954	5.86429515705944	6.12990314724722	5.32709098313155	6.09380315547118	6.25671576055731	6.03316992509183	6.00670569948329	4.98873052957582	7.27016427713959	6.19184540347079	6.53304453160188	5.28341951235494	6.17494850291628	5.97499480015237	6.36920124411614	6.41210847166928	6.45781912026324	6.35684768031087	6.27052830079802	5.65242707723725	6.03164158937771	6.00940755596224	6.62752523535622	6.38234103362605	6.64838280099168	5.99499854630379	7.28521173778608	5.14950082163586	6.10206291146374	6.59523845813593	6.48538948255315	6.71534805885494	5.94601451260537	5.47313069198381	5.41070397693515	5.60527107030614	5.16453565069454	6.18594756732431	7.21768334014998	6.38248705718081	6.76615035548157	6.57325468497428	6.29008254898223	6.30873874821978
GUCY1A3	0.675621554306625	1.4381999739198	1.02215451926312	2.82709920386037	1.18495567605531	1.18349464443989	3.20737147230191	1.06910656568223	1.02586589824582	2.38806928688349	1.30016530042564	0.959362370875756	1.43586703313308	0.50691521278392	2.72675312922448	2.54338771349561	1.04949729562307	1.86837456393674	3.03248979408948	2.64928268338613	0.639955791406804	0.513494764273986	0.808326792816468	2.08211964094041	1.45626000611059	1.79304319478682	1.50102027944348	1.80125074116168	1.72844113539803	2.56752013738641	2.00309961149067	1.87384795720334	0.668890739807103	0.694571247287755	0.876831752206663	1.53529445889607	0.888695823403637	1.84991037696898	2.22458462196231	1.16567610500174	2.23541403765904	0.998295642930809	1.95854443085063	0.816781804800103	1.83647901943892	1.56161251795318	1.1305752870184	1.10943505603267	1.89566138884973
FBXO45	2.13512674363872	2.08260875764392	3.28722503234631	2.06132714917383	2.34623758608623	2.98425281400054	2.59279241513132	2.43377576802809	1.87720437983152	2.03065345632504	2.00669548895868	2.93305327308573	2.60512965773824	1.39223839201667	2.42072269412493	2.19762505386245	3.62745510847353	1.97213375555174	2.40091851387815	2.25442776673897	2.51723657701088	3.22179357945488	1.73419282861424	3.08356292582515	2.54149038335959	2.50739821563201	3.74239436596049	2.75171230208517	1.8554055232986	1.70231759603614	2.56679993533145	2.43786614761934	1.45411721944404	3.15315096045202	1.14432257461073	2.4509810162147	2.07304271620236	2.28527950139737	2.82304997992179	2.25648073158196	2.13370790510302	3.10602206877882	2.01648798795527	2.00307188667563	1.82961285155795	3.59853366406935	2.19280544756873	2.04335417090856	1.25805501231526
AMZ2	3.99658668009294	3.51641845221962	3.49025501767637	3.54101924614029	3.41218503920405	4.166255040626	3.72789586244614	4.52800507774622	3.44097517422384	3.79320844842943	3.77294560111025	3.7262800850504	4.24226416946124	2.40133370992455	3.43362382090564	4.35528574848397	4.39915585621313	3.79554109866609	3.53071259528293	3.46694552528261	3.67153645143903	3.22492296638958	3.31316834285642	3.56211380355308	3.82252451051286	3.99669671746717	3.42521447764217	3.72244469779424	3.8061613436872	2.05692239975247	3.98624868590565	4.059268428378	1.53151654278299	4.0348048334941	3.21994770687715	4.38275073779817	3.48832763651532	3.51036875171443	4.09400318921732	3.82237700106695	3.60868195979636	3.38779376909336	3.60670748906662	3.56137811464055	3.55367651551364	3.23325557732627	2.77840854275537	3.71559641156466	2.37809622883965
TMEM52	1.45393027459877	1.5714446977534	2.11034763110378	2.24522233846193	2.30291168550602	0.871438936001521	1.45631940380955	0.501280814126152	0.749739956897628	2.58232862953127	1.26392264653479	0.493570771286056	1.10786829539836	1.16091592726921	0.622396767901154	0.375727323462083	0.736953003294703	0.671246752921984	2.02185108710057	0.0754092952313273	2.34955176430562	1.47035273693259	1.51559763709148	0.526000653197475	0.805736798696913	2.01942327729106	2.09033916776861	2.92810107131924	3.55112672179123	1.33059886195967	1.50475946796411	0.284464751357091	1.70292245623615	1.38713204985158	1.47035799969236	1.88210923263211	1.50999460797854	2.00356699034274	1.47173533364342	0.553158384151936	1.27867937382434	0.252237247540959	1.41620588944354	3.48373145156693	0.868350197046094	0.699195051083907	2.68135343738552	1.31516552303056	1.09653382497252
CHN2	0.486395406941433	0.248109532336503	0.183086304898328	0.81319378695172	0.412947392500802	0.514681511048475	0.151390584833511	2.37985400422927	0.906640018570417	0.497043309135295	1.74066067346323	0.906349495915924	0.706870633058254	0.660710137680096	0.798000822469661	0.977796510746526	0.528576040987424	0.969287079949902	0.258417797889235	2.26402297676024	0.261158326726124	0.884891945420622	0.424555125474393	0.509423185729628	0.924911340426825	1.70395325227422	1.18315749246524	0.880284938393158	1.47463335265425	0.402859352930103	0.280588948536175	0.859800918542572	0.219193907598967	0.396062685702253	0.723322452270357	0.360862851024724	0.867924021836368	1.29164048839396	0.92472472558373	0.199731180469821	1.91394521955312	0.319146058220752	1.45399661316131	0.471994759180872	0.656354285300992	0.659951803707585	1.74079436579428	2.00768894799422	1.00261402230894
KLK8	3.84892768264496	0.0363801537600658	4.44392595288032	0	2.49019502872143	1.22085374846827	0.0322215293738541	1.95757749721475	0.887077638568142	2.00699707408952	0.564751460539378	3.1305141772628	2.54064935860484	1.04011620503014	0.101376922694877	0.336892331487778	2.55188336090468	1.11833277967341	2.91257937570308	0.0327093181268123	0.99008664596972	0.27879234304919	1.70544565801014	1.46598963936178	0.655725424218347	0.370015087952485	1.47632893260364	0.0742420830838936	0.10746316724471	0.933942220446526	0.287925984122458	0	0.209529979698723	4.95300979850094	0.619233852118532	0.176261438168822	1.76708625059435	1.53676975007283	2.83769378386114	1.18463836511968	1.05900683649968	2.98416255707387	1.50276663470279	0	0.974041302566938	0.0385779314790326	3.73925946307998	0.175506107748478	0.591451862140459
MTF2	3.24298011268484	2.41367270620956	2.36864140729124	2.08149298209971	2.41852542043206	2.95165753054777	2.72389238469393	3.03373697433421	2.66075109413194	2.2622662420514	2.46656645137358	2.81808583761052	2.95074702570982	1.53570367533669	2.98334322561699	3.27391417087653	3.48629193646424	2.3827205497345	2.22364893752036	2.34745073552725	2.84383459338834	2.93374064269027	2.17642847572313	2.68468161518447	2.96228499690121	2.44251216101068	2.86664112903115	2.25805357041318	2.75706479585285	1.693806386975	2.46767138379543	2.32919950632358	2.24776448333446	2.70889748382101	1.37428124045643	2.4890908048068	2.51734212258303	2.76330998273569	3.53934985650458	3.37181108948408	2.39322270854621	2.63484037783147	2.19602229871807	2.42969772593742	2.5964544723824	3.21410631421356	2.33981073082321	2.49417716317648	1.3128303742467
RBM15B	4.28118805449874	3.85412497998722	3.18515639663914	3.67139804897154	3.53498469019508	3.51341481228854	4.38413745205061	4.53524988373932	3.99085148397333	3.6780907424955	3.89736194198147	4.08992123681898	4.72185947866676	3.8551838920557	4.28903671467314	3.62137311193484	4.05033210707923	3.55726250439009	4.2425834427563	3.37523439877972	2.72442032913853	4.18443211984636	4.69510128748761	4.37362244544807	3.70041074120922	4.58151083012352	3.58266225439798	4.48350252616365	3.85446659068786	4.25100850825394	3.97281824894262	3.82981507840227	3.74662285169667	4.39091168718245	3.29311861699514	3.98227522204374	3.67190333598049	3.21117535463841	3.69214470365635	4.26711269192058	4.04210934956876	4.32377815966665	4.21736218907126	4.29469343806419	3.50131357486836	3.34890517931263	3.92794244939322	4.04440702510846	4.01835816218819
PIH1D2	0.563934991358763	0.839392586047119	1.11506704503493	2.71454074122483	0.17422149580969	0.429660387241643	2.10820122904613	1.16802036897629	0.792278326902467	1.01802855236902	0.893614367786934	1.0054012772347	0.646807030672635	0.173747951341848	0.561303887390181	1.92440982186515	1.22709681378164	1.25321294674057	0.629400395823513	0.666977518972491	0.24595667833115	1.64954514263748	0.377919486496894	0.672172105251575	1.32777152156078	0.799009074971855	1.33822123658725	0.582659910520676	1.41220632069553	0.513056567037721	0.972372139807748	0.711353335043974	0.77146531704876	1.23952269915988	1.63950878334414	1.55725439653048	1.13140876956973	2.40603242754883	1.46167956578837	1.03827706340479	1.48734709392901	0.775023416041481	1.97029123121454	0.984883950778664	2.24523897598325	0.588741077427105	0.880493653983821	1.35629824562476	0.961552088196709
MT1A	2.18559732946095	0.296171790843709	4.71728417432493	4.80894597859923	2.26257112084141	0.584430211225948	0.324149310598713	1.64401710993679	0.981521416331439	1.6120146085703	0	0.0906039904924935	2.02993024550497	0.945482903288072	1.56012620677773	0.476323008081551	0.0867907004546021	0.885352251296196	3.20785401957648	0.140534312783168	2.02872161550366	2.04920528240862	1.47115661250013	4.95362522629702	2.82486488377511	2.76062191192066	0	1.33998642799329	1.25104588836267	0	2.33673832627031	1.37761669686088	2.23865335398513	0.559650398729328	0.357700702002094	2.86419020542124	0.140304461948471	1.80537786191937	1.06726557994463	0.638647093167572	1.2074426222774	0.918738845625932	1.12556335428732	4.08980088465375	1.36407980065241	2.63213325910709	0.352232699660327	1.68369101750282	1.58000502143829
NCAPG	2.14296424450679	2.6517741354813	2.95262783911686	1.67207429033416	1.83392622102284	2.72349024797154	2.62427589923253	2.45516200638937	1.10415044022157	1.7098189842475	1.19773769116045	2.89986578849273	3.12122977875908	1.29775236010063	2.52007906765198	2.55205583732072	2.69309279181883	1.2935348213308	2.40582790423775	2.03958485752612	2.69096310720078	2.46369756640252	2.01230352223205	2.77829021936329	1.96927493616638	2.63591025949895	3.21465507834155	2.35692856010522	1.31887016816844	1.54828538209077	3.01903423467903	2.56831922242019	1.70093930413563	4.18051067895359	0.504132855486535	2.71485578295033	1.86636017011448	1.77239585100542	3.36697753580486	2.02665919689642	0.871701248343724	3.71776315701213	0.54163118944916	2.8723373916157	1.3957489478757	2.91177941183025	2.41833691346385	2.07143239803795	0.718360307036271
FANK1	0.940017934083175	1.24196447011593	1.22057352229837	3.27479082254865	1.45207952037566	0.395412917710382	3.12903762173831	1.80587243344446	1.42508192522217	2.76664784644042	1.52678729468906	2.2323145067569	0.903566956413236	0.699363697198643	0.715384118504071	3.30824320752823	1.45746676502142	1.60439303153278	1.53719967806392	1.85945348127571	1.023462832212	1.94671342667651	1.26172556228244	1.29312293274523	2.01507207050952	1.04184079681682	1.36960154114035	1.07446187174117	2.48067898207387	0.978291090219572	1.08587300201971	3.73467248633272	0.628163634460375	1.23044396973837	4.55170209980146	1.55859249981637	1.61186004913348	3.47371188123644	2.15110336285526	1.75113390709915	1.76595900307637	0.310319951912127	2.73548094173189	3.88120648844587	4.10678369417209	1.26542355257657	2.85817160101792	2.10144353617109	3.61467853718714
NOP2	5.27735605481783	4.54380431356341	4.37061128433122	3.39877538944479	3.85708647663105	4.4886103746576	3.93487598854209	3.33108602988557	4.09087437492067	3.7734692098716	3.90583567793484	3.77241332732736	3.7322432175999	3.44833553873605	3.08293517760811	3.14449745434476	4.61252389992813	3.27635762863666	4.2535109169266	3.53526286759328	4.52093176875148	4.1326622351047	3.26435726419954	3.89228007834048	3.72183663512553	3.87637050064998	4.13572445081834	4.15207345029487	3.9607114242457	4.03362413528333	4.88676160977125	3.86160114489491	5.3158602594862	4.26678279468178	3.23175412858287	4.35715214629555	3.93984374013224	3.99986462048715	3.7297949454307	3.96448081532824	3.75806959070411	3.82532708359629	3.26705211359351	4.4549657521685	3.76721983096106	4.60138857926453	4.2089606683105	3.9667716654769	3.39695295611967
ZNF880	2.47604898130191	2.17280003661659	0.0823820951475466	2.42663946936178	2.43511140762576	1.85087617336003	2.76652365014733	2.55200094497165	2.33708111978851	1.33671053168114	2.32469188331624	1.40404064545384	1.94935718649112	0.422835054173979	1.9844046137223	1.98516520899969	1.52340717718194	2.08324681978002	1.41998344120809	2.18328707062311	1.3410141837719	2.20916336637558	1.40872061424395	1.859191738148	1.48308200776353	2.51943819108469	2.16541575869858	2.3480818403485	1.68279184042306	2.00850422542243	1.29413514782532	1.82239864054183	0.93697781853244	2.05426875846403	2.26157283027689	2.38244813803575	1.98196978679969	1.64681978750174	1.80070761275642	1.13040638901209	1.73633655486727	1.95085930473072	1.67668191607541	1.7446008753095	1.98569642985963	2.26191872180217	0.308349496564477	2.1983559457891	1.30682073000163
MFI2	1.87011050313189	1.32083519947317	3.71868692247125	1.16310389712681	1.0749716931604	0.879857380967093	0.504937886330051	0.774126754082921	1.46929113851698	3.75073508733967	1.17056228138047	3.63356635161687	1.57910550891407	2.13184369276504	0.666967634945968	0.702520168125205	1.74017359848599	1.26269878094486	0.95091475348871	1.95378316697557	2.73432470665402	3.74738305254712	2.18628322753865	1.1569015958862	2.15453194193955	0.517590864172175	2.76708304377541	1.32308124430675	1.37745884749538	0.911661882122675	1.54849584506636	2.81174511249422	2.0886162311824	2.08988309194924	1.4858242627345	0.877680101336898	2.26909010540637	1.31686267033554	1.32280404588347	1.13261619274771	1.74305664404461	1.27208632724284	0.659517846287024	2.52099017149043	0.720784894826264	3.43294720628042	0.990606177805838	0.965971276823579	1.54092847391598
PTPRB	0.624490961847851	1.08636149809808	0.466472518663987	0.783654446375877	0.836833716057291	0.699284802792212	0.751542813297573	0.898533482430769	0.807451768014093	0.986524862707846	0.939516417312166	1.04792213819696	1.03279910861365	0.269801244835158	2.45042923234449	1.69946004272851	0.624632172624476	1.34153973739225	0.848610241082356	0.765484286649506	0.470722048755023	0.367152189640693	0.304677893498585	1.06213560218202	0.958244243775203	0.739474001156231	1.09188683897556	0.828191201197782	0.889808487789859	0.963271090457708	0.245747516482979	0.910961410760237	0.520394725358962	0.870451306509507	1.13290604577019	0.902592266512763	0.578434139704164	1.38216708167429	1.99738209596529	0.498736656332454	1.51674782754742	0.769810689101067	0.977835301691195	0.650783722395154	0.9501616440385	0.778065186515282	0.595859709937953	1.04195753662202	1.79912446842466
DGKD	1.51050129439012	1.56534876072585	2.27578759871716	2.21948054349414	1.45349929213202	2.3369824376407	1.64796235581546	1.8969863636138	2.11611895674271	1.51871457839444	2.1947424451731	1.4621481231183	2.75046956578798	0.931574540771445	2.19833432116519	1.65403024572813	1.73391500430743	1.23455896333025	2.19386424503752	1.47354402360113	2.18543565226321	1.59174562563651	2.63154384248377	1.40391861620716	2.19906095834702	2.88471503998633	1.39670674598313	2.81611738033366	1.99067695089884	2.15087225226432	1.98571569982446	2.47281814888572	2.36376189867549	1.3950698529461	1.27525528273247	1.72000476208057	1.63305380285864	1.67758862044899	1.57948646505606	2.03118850939614	1.97602964424541	1.97316504499909	1.50568851379835	2.20971268435472	1.66577864192178	2.38575086091838	1.35702690090199	1.57900574030691	1.57389972904902
TMCO1	4.10327706386764	4.17119461120843	4.67686638387292	2.59898720523442	3.99926387524031	4.48019192396584	3.3913962576648	5.57641821247899	1.33099857648532	4.60577050318735	5.15847976281032	5.14369900488665	3.79917407810954	3.50402616821384	2.99601846036436	4.36883229976038	5.66024455171282	4.02446150856298	3.25172956288974	3.42107615626638	4.65037581046044	4.48605315625532	2.94968636705523	4.12136259133558	4.48975295502006	4.3512688579394	4.21885655475028	0.604355689234696	4.34295629412619	2.47545192223439	0.837468579756005	5.24212376935212	3.98428212746887	4.15160060171396	3.66922522821277	4.59340439246228	4.01243215509178	3.44123704701127	4.96405377663966	3.63673619667033	5.17731999588117	3.61291238787724	3.63137290650165	3.7225828026294	4.33171725374556	4.35626356506085	3.98003839295681	3.61952303933248	2.55778797137747
RAB5C	4.20955741886096	4.39655526532593	5.83674110373716	4.96896376153151	4.78492402660396	4.30577632073885	4.70619212156341	4.6009001562186	4.26155488297191	4.62895749941569	4.12308325307265	4.41029731912537	4.16626035687651	5.22368160524814	4.94403082444214	4.32613781953359	5.28954462591407	4.97556746522699	4.94301407531853	4.78880146142601	3.70325890944644	4.6155861719653	5.72329771097196	5.22951976421797	4.54750448814285	4.91310097295228	4.15709134186881	4.94582434825328	3.48699806271209	5.23999747778743	4.87195130672824	5.63453811401384	3.0688367018727	4.48511408040989	4.74956657690806	4.60321525755337	4.98895989618141	3.28747842278923	5.53488795207112	4.6714456924267	4.42985945172435	4.61507091740855	4.53696137231617	4.51511847223445	4.060134161208	5.61807967815852	5.60788899666732	4.45850454191754	5.11216788615862
UPP1	2.55517605542545	2.35340466072509	2.90754143170467	0.904470263977535	1.04733862004778	1.51855884808298	0.955092370325109	2.07915249324024	3.41167621208928	3.29695630314858	2.27609579508279	3.21523480925428	2.83910635389388	2.49048281087096	2.45393017064121	2.57761380083283	2.51097026723091	2.47972236248121	2.0758966472284	2.61143311253898	3.16632124678152	2.5041903689298	3.96284764678603	3.85243413185055	1.15904791943687	1.05114952043685	2.96007005532511	2.03889572640619	1.82236812843671	2.07564389982281	1.86794331803392	2.78482589457672	1.90256732787958	2.19103192586882	1.94094838461448	2.36398159089656	4.02989269191959	2.97854494987691	2.2398186977701	3.56591937978537	1.23956633628474	2.03219087920542	1.03874959408845	2.96610453466018	2.8879237008534	4.32253779664101	3.87575201860277	2.14320318758476	1.65799277741244
AMN	2.47650293823169	0.293402895899526	4.5268315561632	0.170512951116465	0.162998072119483	0.130750482015562	0.234860389171063	2.43428178363704	0.280158713292303	1.17525654244497	0.90883024730828	0.985273052303979	4.21280268730114	1.16471172599975	0.184432742462478	0.891616366151462	1.32872053582642	0.742705504979418	0.621380303139245	0.309563811240688	3.39804114988892	0.944261460859726	1.55489741012629	0.625203611305499	1.77081373481162	0.417185105702288	0.353044202872002	1.10788769065027	1.31617538677039	1.34201675405415	1.23248506831386	0.371130279731631	2.57963829125129	2.93091028777014	2.29238411175333	0.231290634406298	4.33142943032561	1.11594269918931	3.0088192974412	2.1298874452422	0.160656500067118	0.675562158377244	0.35400098300019	2.81826470699123	1.40208469778903	1.49404186689784	4.93343975652456	1.4309884493775	1.32500853127671
KLK10	5.3238632098115	0.579608797685969	0.709533870987208	4.41950383465005	4.25866620727399	2.74573642996941	6.79257383516183	2.4894508462702	1.74897792210244	3.45749595948827	1.03113668485974	2.55062644737211	4.75078980950871	2.82585973793483	0.759568388817006	0.346658414067588	4.28877384032281	3.3814160279638	5.53332883298904	1.64668478664923	1.91417150410586	0.667360531915998	1.69967330701016	5.77036293287946	5.20345549102249	3.36593979409917	2.79762928534351	1.74485529261532	0.95292526238873	4.64183092861897	1.49445491457923	0	1.12786524035869	5.43158478610584	5.48313460056053	2.54422580522846	6.74232294556197	2.03067105534769	6.5696127771099	0.826424870000633	3.16256769343937	2.76099650488052	2.89538873431421	0.0419030135532903	4.64839521406421	0.31599176745937	6.32374862976987	0.970930021287034	4.23629951666988
KDM5B	3.64493112333934	3.63852254655228	1.87486222058198	4.60404297417769	4.39847789652929	4.05510289712091	5.11566378437125	3.5896625401903	2.90580920888374	3.61237293948504	3.95873096484126	3.24019367570989	4.14072027669924	2.99373631450912	3.70444764491529	3.91831512225521	3.75767377342441	3.1986171164666	4.53077910552614	3.45039668910456	2.35898930932745	4.08711214399567	3.99846089680995	3.95031760800006	4.14896853421157	4.16553125761202	2.84851461095435	4.75630863170159	3.50725681977224	3.50912260760582	3.37099373132624	4.44667181371777	3.18975916937272	3.61062305156669	2.39783310691502	3.9440057606269	2.40033057901193	3.63060014914555	3.17388707793798	4.1795868795466	4.62798373921226	3.69569510084406	3.7543949623296	3.47872867766266	3.01261927688001	2.98101620778632	2.52620632416762	3.40917727574312	2.87584806255075
STPG1	0.901027514387546	1.26914379592783	1.32465841260624	2.61367590029323	1.42168402649462	1.04850575720241	2.16086000636688	1.36575861154278	1.54588485586577	1.56051090773566	1.30826917936809	1.16445527929884	1.43561368148439	0.639737374894272	0.916848072334446	1.86994559280033	1.48999461308907	1.6166360051738	1.80351549844395	1.51815201524308	0.847732513012624	1.15611527174337	1.55673766894233	1.5374333462811	1.5708078637521	1.29315306947909	1.96528260286188	1.36062402482248	1.6009735761593	1.29787703123271	1.26845391445569	1.48017908515628	0.587236421983249	1.39210245667326	3.08461798434344	1.53997825832321	1.41163687825795	1.57785631718716	1.48120158251938	1.43648418821612	1.66738935239678	0.844103407486283	1.85814715049365	1.71432557399472	2.22490028978863	1.1070603077343	1.15500770957479	1.58647906944254	2.20514629264288
FHOD1	2.61392408486944	3.54545531221451	2.8366727361793	3.08401960864867	3.21311984505255	2.46736721446939	3.11075862369543	2.27908283159768	3.62265649610655	3.04171453269934	2.75116265804649	1.96392345009476	2.66608808817786	2.19493146491503	3.50717980662829	1.97691514248138	2.47967960959764	2.64399116826379	2.82410743809474	3.10319065023812	2.84290179056212	2.48998140359906	2.86223528793475	2.64257958553984	2.21141551783648	2.82510434313272	2.04266614117361	2.95392140132047	3.69782696294325	3.16732935774036	3.65990524773154	2.38979114879197	1.49321335891324	2.02508709929108	2.69395384554581	2.67834824326882	2.83175216172436	2.77906685911546	2.51517893272031	2.5772386479213	2.98863690383751	2.26075122351619	2.2252003963408	3.55917440658839	2.3147646816434	2.61486866797272	3.0929217711707	2.71589224884189	2.83426163822101
PTPRH	0.423864168054157	0.206011785302725	3.87422322934945	2.33810566506201	0.253251550464046	0.0750519871645324	0.0208327148403966	0.670135725574174	0.841475176498876	1.98145423791914	0.254410723506489	1.49310116541938	1.37984821184565	0.186096706447401	0.169944069641074	0.271465754357498	0.383261892492587	1.4465585849934	0.471962387900791	1.46585243408682	2.6094114211356	0.173937287892045	0.869100578359627	1.91631486405761	0.185541412121705	0.182039808621223	0.406236326486551	0.470325042107558	0.897799857395136	0.790502665356728	1.11039850257677	0.295876303094333	0.0937073215987986	1.00233863480999	2.02132924002336	0.026583840860258	4.17014351757299	1.42261158488187	3.76297402273079	0.402184014160987	0.400328071005977	0.0442653662169203	0.523464676174292	0.166054312614592	1.68775469501216	0.301825829117893	4.46490087601084	1.47844099280862	1.29475224744279
PCMTD1	3.68032333716661	3.30036821158615	2.72087576017662	3.11531530985621	2.69238374004798	4.01268048350637	3.50690821431358	3.50537764889702	4.37746125663851	3.07076773403772	3.44917625701993	3.76684316639116	2.67387604707843	0.939313527230426	3.29007534360494	3.61545106308705	2.94814290143564	3.13518489519147	2.85324801874991	2.84960145665358	3.54541675923455	2.98094948825724	1.65797608442312	4.18665062146103	3.43830663537175	3.37672825730663	2.70132127579037	3.6691114216411	3.26106497678369	1.71716201357356	2.88395500954484	2.78072821816723	2.06054704265247	2.57034906804205	1.80965311934553	3.17756557372437	2.67513353436434	3.70905357486774	2.88056533362656	2.76372235096709	3.26219794427023	2.47645284636281	2.99068879566906	2.46804997733502	3.25969778711761	3.20696544142507	2.88303927204253	3.02274692301229	1.26863989945939
MAP2K7	3.33482492204804	3.22636666756153	2.54866302112112	3.58889674428623	3.42650818615472	3.92661257367843	3.46109381095438	3.15363410504355	3.48265646639893	2.99726177347709	3.25606392478258	3.39154934059053	3.85091614179203	2.46643826665484	3.17203130358386	3.59331809691019	2.79058591498988	3.18026133581191	3.22403465669774	3.16535367607756	5.44207332159692	3.59284536045638	2.94099107906377	3.4617746769203	4.41498311974392	3.4313475828601	3.13379385948498	3.48084684109666	3.10377734019595	3.32602874548295	4.1324479224764	3.64029382561707	3.36350774593767	3.85940982263146	2.68468155486152	3.16869324655669	3.35554461279711	4.02548232031745	2.8029028342992	3.15954506086207	3.38212848219537	2.91907895073304	3.14831852143486	4.16944953556134	3.16674696998435	4.06643558751825	3.39484578149944	3.64792900041684	3.03059387555835
GRIP1	1.13321989796859	1.0058340028718	0.735308306629244	1.27922047724648	1.93799285257117	1.87845135535806	2.52483447527755	1.87351796910623	1.1135981803042	1.04135303495776	1.0666481900359	0.919955349145811	1.87037919818313	0.50510170379261	1.03572284205745	1.24431872425049	1.30749547189939	1.38927410710462	1.32812206898543	2.11522542483641	0.0611001246200637	1.16781971405944	0.431340032500301	1.6174894996599	2.05639998410644	1.63540560857711	1.26345980867625	2.3482394848266	0.737321650595514	1.64884101570445	0.654549324602464	1.24755257262024	0.383734617975247	1.30579745592371	0.537851028746514	1.97536966768588	0.056809994001703	1.4157637677923	1.66564086969985	2.08683051403259	1.83762756708669	0.801365408081444	0.95709743068624	0.123027713649373	0.884361957916544	1.42082030407711	0.187700100010219	1.54113710311786	1.06393604508862
SLC2A1	6.95912607441482	4.61695512111656	5.07277080274875	4.46976201851065	6.33438830720918	6.12784874801195	4.61883843944358	5.65972284941769	5.11824004751262	5.0486857417282	4.30118812067065	6.35627030648365	5.65008359609284	5.77188782280741	6.50102310804348	5.10909157120109	6.69069033770564	5.00981351299345	4.79987192289846	5.12462556463913	5.40992253584484	6.75165103751401	9.62009851209305	6.81396363012879	4.14753039435197	5.18139725176882	6.25127922044901	6.91570032989231	3.4141156669329	7.0304661638451	5.91315729338703	3.97713377289423	4.90652137444392	6.59925476774827	4.57348151194456	5.8823279939674	5.92329308544201	4.34984656830936	6.99073242131067	6.62939871034991	4.31409575862751	5.11515785300053	4.75613768521491	4.27046240399025	4.65118727804973	4.0527816370887	6.16144395480151	4.14680664998199	5.82833915605482
GLYCTK	3.18134713267852	5.48396189018081	1.78729164428515	1.34071062684011	1.00089416931539	0.685452410181054	3.65974537853368	3.93777310700708	3.07913484716416	2.22238597777507	2.21772322066639	1.22639446094638	3.61421502963819	0.852547900031117	2.05978047483275	1.43804788585064	2.82584429061513	2.42975319478297	5.59486348788299	0.910760990662398	3.31823763678681	1.34702314983803	2.25219697736776	2.86329623903472	1.16349493720418	1.33646639710348	1.72982729812373	1.65122940855689	2.33479620808672	3.58749638220878	4.92145730569443	1.84754957692237	1.82695061912966	2.10450145618369	4.3014499298797	2.42864729461163	2.42719381168189	3.08358333541117	1.67225428035286	1.70303984005573	2.03627035064589	1.83210355047224	2.04541137390494	1.74380080913114	4.34168548934769	3.36050561452411	2.77487222782611	3.6747550186024	3.24707675235496
TNNT1	6.45857393954323	0.337146504260243	5.76802506268095	1.20233539955216	1.83915360859229	3.13572521324006	0.133577550429165	6.51573851514566	0.0589359318302607	0.330450438862182	0.0723801542931833	5.44642432828267	4.1478785826158	3.11521620085018	0.0875120300681484	0.759531099597128	2.91726905675244	0.724636985168096	0.71557773800505	0.211128814437903	3.30072948156856	4.83135739307004	5.07617081683225	0.718979322665985	0.866980245124715	4.57840891630253	0.229288603012818	3.91511054061481	0.997461933249889	0.776215061386316	0.946857584737591	2.69279464214222	3.21421317262258	5.94627205713367	0.183253822834045	0.200186891699411	4.30600283052929	2.4636141417154	5.61975556983634	5.41207948898583	0.0815764569445083	0.642564619083937	0.275066880612322	5.73143658823486	0.313202273165426	0.355436740248559	2.05627488151049	0.152024117688852	0.210040315863181
MT-ND1	11.9952125190912	13.5018427248282	13.5577829545368	12.3638182756061	12.7739598593579	11.0296203377596	9.797825060399	12.0020281658489	12.3390207787265	12.1594003022218	11.4350714691999	12.8366115381756	11.573295202464	10.9636241885768	12.0227446859054	11.473334813744	10.5916936051759	12.355471246289	11.8890454258889	13.1428053978446	13.7405355245176	11.6717148499854	10.4461202999398	9.86657067273111	13.3436391704541	11.6896733214056	12.8891251124893	11.3296301450553	13.005211832944	11.2652257145121	12.158603538089	11.1004811277558	14.1638149626161	12.4553178197799	12.6813394555466	10.520971484726	12.3086750571136	13.4028107965371	12.0420555074642	12.270773678952	12.2598098170993	11.3051657575347	11.4479709718654	12.3556774775822	12.8258827482637	10.4754824538038	11.4742139071969	11.8553360160577	11.9027888488903
PPOX	2.92844730218711	3.55858205194175	3.09627970751367	4.53299274770575	3.22346648228183	1.80003418256082	4.26057070003963	4.28501232817946	3.02024692931774	2.46608305532648	3.40449321609104	1.91901130130623	3.09671140465158	1.88286680759346	2.3959565016748	2.40261917441988	3.08637391381901	2.33217219771008	2.93346764863714	2.27041280050996	4.0296419047348	2.81399416357609	3.75822778905831	1.81210261830714	2.16524032749115	2.24643921611627	2.78820046166432	2.85856680056803	3.68886270898894	1.85966213434893	2.81978035206334	3.12354740679884	2.20377558463535	2.93338497505959	4.7205120963376	3.74013346189745	2.62117515275149	3.91905175435169	2.49600194423394	2.01493932775673	3.79159581485162	1.88865222508234	2.64487074118013	3.42876508144021	3.30502927020625	1.68368583658432	2.29938131490538	2.91236050501892	3.36418819308035
H6PD	4.37235347090836	3.28280165680234	2.15879398150053	3.62558928303163	2.68760274016831	3.31059310150804	3.34580587307623	3.94036730521366	4.00175198094691	3.62262693655023	3.80261894543698	3.38857885400137	3.91176771661313	2.97972819268624	3.1863959913896	3.20597022251285	3.88754511462195	3.16241579570016	3.62481244966175	2.64995392495963	3.05170559558429	2.96330037337951	4.9980317577198	4.04812920663413	4.02978319923172	4.1900489263059	3.97820780231478	3.53446314448795	3.46997823998707	3.71289077335539	4.59299579473877	3.10737211052924	3.09556465113606	3.62133314173466	3.30777852318624	3.03528862523641	3.4901989392335	2.89632907457311	3.93906867106157	2.63094886700868	3.98108185785798	3.95074032509883	3.32866848801896	2.96455546016215	3.6564887936617	4.21692347689454	3.42867885552361	3.57511862208881	3.57510859730589
RCOR1	4.3190245781794	3.17145659294459	2.58078599868255	3.64575834952447	3.53907107710631	4.3157133416233	3.33543555095489	4.06083091838402	3.12695528064388	2.82346187340381	2.69287895634509	2.4501003595305	3.50092301937949	2.76979740769031	3.14234403611109	3.6252474185324	3.75794387097458	2.96077487539248	2.87320379959986	3.43094865399117	2.57722324756693	3.24016594850299	2.53523410982936	3.89076171420208	3.44980292600543	3.57310157459922	3.91549023952349	3.780682074708	2.54233556643066	3.5014428274597	3.78708346673565	2.47483276497562	2.77157613683165	2.7601888659447	2.20265315229837	2.80569004547386	3.26891555818324	2.87909081701306	3.40660237449954	3.11877056716863	3.2216783793403	3.03977452382238	2.81211745019183	1.97878740038261	2.71040965963697	2.92826818382272	3.38276607216993	2.86568572210148	2.60927214201527
GRAMD1C	1.82670199722665	1.14595786100105	1.18254722982324	2.86569723263387	0.704783948598423	0.290004243749135	1.05714681291344	2.16915684237523	0.893194395649589	0.782965447894487	0.859803200973037	1.38530293096033	0.62483403135005	0.17704940999594	0.392586874426653	1.29289901089013	1.3851580757257	1.36662815858451	1.12822391035888	0.807204348813756	0.709815092583838	0.471645629089395	0.276805346791196	0.928304845099256	1.07993409371845	0.58345235197262	0.793967814002183	0.495311814245436	1.17318461642833	0.931965989656531	1.63906021459006	0.231957758619408	0.15305621889452	0.421918261167193	0.989805708626329	0.620693126185241	1.16366985051095	1.27194312446321	2.13376614229847	1.05544613465572	1.18362194238682	2.20524652805148	0.663200870475237	0.201836650698437	1.3627996514098	1.13103951210184	0.634376858986079	0.874698960625015	0.394484294094426
RPS6KB1	2.7222746331424	2.13799804295328	1.9571215111598	2.31387189120519	1.94113378987376	2.45528077173303	2.54628115143965	3.0384088961261	2.12698168776043	1.85707090805986	2.15649897007965	2.39247660521855	3.3091239644224	1.75503548630345	2.08738428926188	2.62953660885567	2.82220040277224	2.08935468489415	2.15761796272082	2.36935305456349	2.31737784029896	1.70724921959652	1.43177654194864	2.73032140924398	2.06345748868559	2.31095776028876	1.75404049402536	2.51147754790788	2.07002658353053	1.48116925572163	2.5239811178776	2.50666627434369	0.855226305152322	2.17309409514171	1.26764307447743	2.24850578074822	2.13719013004863	2.38022466798919	2.96080914489553	1.87609274938118	2.36184803367347	2.38323120531844	1.92151236091863	1.53882109704113	2.20008532740332	2.28603788066016	1.94750945978681	2.19468691279675	0.991689887248263
GLI3	2.6564239995123	0.188003052032632	0.117903889687098	0.140010608607033	0.38409426392749	1.30818735928363	0.216423812840394	1.38028702990876	0.240332233501031	1.21498386572681	0.826801204836786	1.93838384435728	1.26973451836466	1.40743498544859	1.86595101510263	2.38778808457496	1.06049687897444	0.936247977179206	0.122685653955577	1.34827345426317	0.162800684983372	1.99199239817696	2.81788927399661	0.905246345207169	1.17112296955538	0.46844166203207	2.61202866902803	0.272462182849209	0.209271252276039	1.51518282745389	1.33112711296004	0.154210804274651	1.10899518085568	2.37562609612227	1.00868768740545	0.259112645792098	0.127528011184426	1.64262938016382	1.45929881485974	2.06855027526522	0.17905389704307	1.45400371559794	0.497042087864665	0.495368709641247	0.143331993659986	0.495999680011942	0.326992308091432	0.732510259776115	1.39426749139831
KCNE4	0.185285188608978	0.952672049670564	0.421328263148906	0.55336513179049	1.41941304238997	0.904455799320295	0.402435287744992	0.267440694106993	0.967060874381001	1.38141026733689	0.868755544881329	0.344094091260608	0.362644642008604	0.151732135635013	2.3670964669739	0.92303681468763	0.962727303419167	0.330691466683679	0.162608537276368	1.8198086128106	0.486903283736015	0.0679182022223748	1.42543480800917	1.79972750871922	1.15938525224964	0.673535491512727	0.700167122125981	3.11733650321446	1.40254978933273	0.400812305841077	0.353293493240942	0.383582481165133	0.305246174034191	0.40777274647711	1.46897860765367	1.07505521039426	0.320148533148095	0.772430484506637	0.967797274846697	0.480369748754493	1.08603316499711	0.198733756420948	0.983139340182295	0.839407694908637	0.478770631594707	0.321007533755147	0.302845168193529	2.16061321666779	1.78941229472376
FAM217B	1.79708072417086	1.61254837223809	1.90720451956169	1.59530321309954	2.63690004748438	1.4373631532586	1.76791603339878	2.18886605963546	1.3777304041555	1.80545000229528	1.61184822530294	1.54288554586512	1.6906081328662	0.555094796105429	2.03075062009248	1.76648892370381	1.80445465059534	1.8006473506381	1.30524398066877	1.64945111303046	1.92565742530145	1.48929393795629	1.67574180249037	1.75683209475973	2.28768955054808	1.69877870645491	2.20120636156092	1.44397418033961	1.31626323436499	0.615109925481817	2.13355504424749	2.13552662844237	1.39217022963702	1.05087831918226	0.733687459268927	1.53461761835292	1.44595170676207	1.91929011152154	1.73394700766219	2.33858942779956	1.58159665878499	1.21155404085297	1.31734909652769	1.72416003590474	1.25365390933664	1.83977504384464	1.39829523828328	1.24321883793838	0.815513552555316
FCGR2B	1.30118804774461	0.874894726654689	0.339858831045554	0.279882902037897	0.64419873284158	0.717597334314638	0.289792903279674	0.174467870280653	0.686241210457005	1.17802665833233	1.08079420670034	0.60167429069471	0.227166712841444	1.42219178106952	0.320583855201598	0.428084157237854	0.688220138248518	1.00559177124288	0.719569712937006	0.816521092294553	1.65196690030311	0.618251832376808	0.337864526287363	0.542614699782803	0.427676187230365	0.273236359746531	0.352276583405987	0.15575642453883	0.358091604731201	0.046505836759607	0.127927733219855	0.117794302757902	0.0400106645088621	0.486758219350275	0.603194833613926	0.500782353815029	0.441804412154346	1.10230821939023	1.1421048378306	0.190881818333416	0.165854091824107	2.14962488027142	0.754749548844413	0.0618656276759962	1.62083716822729	0.605676582258928	0.250425875929699	0.40688389540437	0.614105066332915
LAMTOR4	6.20157958564177	5.38077320788929	5.09161546739944	5.6026752378863	5.79700282265704	5.55635459010825	5.01966731691981	5.60926778278201	6.24260557894236	5.83003373777287	6.01752076009888	4.74822130168689	5.05342502969552	5.77105182327784	5.68167168710112	4.99493410082279	4.35133329647756	5.78674668104533	5.15235184029965	5.59777021061854	5.335676642326	6.79082842670817	6.91730106530129	4.97285646615325	5.5306711873544	5.49754561821615	5.92028200496522	5.81368037725639	6.29212366442593	5.87033211409495	5.28604126732483	6.06337168522775	5.28711287356837	5.19166654692795	6.13833563900307	5.85333831230086	5.82819392035836	5.94882578476477	5.6325551159252	4.88358469283643	5.59641051752199	5.43561081501954	5.75693215759728	6.69001043780172	5.96876394337868	5.44128500053599	4.81895756136912	5.925883353599	5.53059416935125
PHYKPL	3.2006472895406	2.22266979191467	2.84299110249788	1.97246540394516	2.25399604051194	1.73319023737242	1.97647616004343	3.0805228701026	3.05396022616702	2.30287499156869	2.04873468955166	2.12966210501447	2.05218565829348	1.5177025937069	1.60983354557861	2.47354888700815	1.99160478768752	2.29655565848282	1.82676626303351	1.88465996950645	2.6193839749517	1.54420888781177	2.75386186986514	1.72834502165062	1.63022706767342	2.17282823044377	2.0428598955483	2.18082324782491	2.94383605920635	2.4476401904752	2.83694793761233	1.66850256880571	1.33060688927469	1.73731377971612	2.71160812947107	1.90130936861001	2.33478541487472	2.92677219630804	2.96181992566017	1.76283626157928	1.88191399861459	2.492466586081	1.93614807420805	2.03541001189665	2.27576354640229	1.83862449463585	2.55903291451366	2.19525734794421	2.34894318677961
NME2	2.2457621579811	0.298973851313503	0.317937114118311	0.62475183592701	0.29148318291848	1.21854421782698	0.384578212676731	0.665131227660855	0.4095286635343	0.501480862630749	0.0635072830422253	0.544449744839321	1.04851258439258	0.621655322392477	0.663089426776693	0.439104150091394	0.738392664225431	0.561307412552465	0.643098003223179	0.534063544337153	0.37456391911929	0.822841959900547	0.79474641589412	1.3527256573618	0.329086486227326	1.3074527514934	0.181333127505462	0.842863286655178	0.492373504098404	1.63136643721736	0.702226973853132	0.896390785349179	0.304403509887379	1.47912984032954	0.191770866560666	0.509075528598217	0.270726555139087	0.224151045811856	0.672265068429839	0.336391069414667	0.384388514830215	0.494666938952456	0.280186883066806	0.51298448929809	0.398484006458	0.650938404680767	0.246453870460728	0.803410190686224	0.512460243613
PHLDA2	3.22064813078422	4.69687111236011	3.5940776413314	1.76317132426145	4.68775026197793	3.21455033265364	0.788905191231762	1.68513448932768	4.70442840755138	5.81096017812524	2.68676693947673	3.38503075361262	4.21013232197218	5.60932942118463	3.77609765424893	3.83489867754816	4.50879653188725	3.49306325731443	2.72779775342178	5.65391791480642	3.89415432453051	3.221297947148	2.68493891532912	6.52654210228992	0.93780336620342	2.00644585974889	5.45475044583646	3.2724250383966	2.78446164206907	3.42756085362666	4.97429145343044	4.9185595164792	4.225346373415	5.03283792010041	4.16960965463792	3.92309334754084	5.35951904277764	2.99814398385347	2.97044366099859	5.07509677351568	3.06379683441474	3.34219272620445	3.28013948020659	4.98534924138161	3.34858547132735	5.47986723466852	6.30136652081116	3.50559200805091	3.11763708887478
CBL	1.88407621787621	1.36424875116729	1.17996882954993	2.59010543052388	1.1676051045409	1.63421060822587	1.47891222847841	2.62770032155038	1.73005163752654	1.58420547586712	1.8678810410773	2.18492314333752	2.50681952602232	1.74307989853474	2.19041873673467	1.90626403207276	2.25284286344618	1.64201164591855	1.63858749538849	1.57024693644942	1.68080387901256	2.22629071874175	1.71222110996282	1.9512476925165	2.06911839567753	2.28370235832917	2.51296405949488	2.54928923672529	1.60306822051306	1.78743941023673	2.49443955022917	1.60057503732121	1.83859061638926	1.96449002210034	0.827447609391216	1.73348753677123	1.8830714792866	1.80431744716758	2.01456193511797	3.0081021725587	2.01053623969377	3.09486499672541	1.96846299716815	1.17071119284828	1.27011461303048	1.59621546277686	1.7510081954295	1.50117735950361	1.39807713152143
CLN6	3.67342530395055	4.75039333540244	3.9574745393013	4.21685771564692	3.78519495352877	3.0534764421336	3.81253438326435	3.20232350649261	4.46206949939852	4.15446067979653	4.64338840036514	2.76216232921056	3.99389999660713	4.44355802366502	3.47398148990059	3.37917076017363	3.3324043855703	3.97619947879769	4.45312462801835	5.08741537915069	4.7368932708373	3.91523306039249	3.70698527706941	4.20622703084738	4.02062579483396	4.07119696232042	4.7328243095201	4.35420882341164	3.54442297393326	4.79669575611043	5.39138120350459	3.78091784128124	4.43347366860432	3.91411576650873	4.06665723367692	3.70873879318291	4.44666377988093	4.35074033541336	3.51389949565736	2.89859259715843	3.62283998927782	4.81342710162764	3.37964890367202	5.17106433874339	4.1935370985298	5.38740556797766	4.54998970067386	4.3312238818418	4.09492434708459
EFS	3.65530303929919	2.15151413488656	0.165464440993104	1.62833525282403	0.884493511471991	1.4050081974314	2.14480787231373	4.11497491645747	1.61139403850586	4.29021735353341	1.77208018955887	2.41337359061929	4.2761373520024	2.10569665786019	2.79820802080251	3.30238919684656	2.35261948760502	0.663098979727195	1.70812761068174	2.09644871679423	0.91134869575619	3.21003329545068	4.15634681798624	1.6221591844152	3.75877558919471	1.28914523807991	3.25925235129355	1.36855225595456	0.71900597088712	1.48296511995817	1.012997159242	4.20452524388386	1.76620144296271	3.18820212513025	2.05068015506423	2.05557721257034	0.307319188658508	2.09981716082019	1.42172250839487	4.80412051546431	1.3855222122635	0.370381181708277	0.20491293213152	4.97653777001319	0.769489683028415	3.16987379124421	4.23867456081679	3.70176407552429	2.43685716245072
ERRFI1	3.72587630324095	2.62421888728738	2.90387455172919	4.25240315803868	4.27062567790229	2.99879375269107	3.09370975095125	4.61786829500678	3.83244946045168	4.50845346243896	3.44444130362284	3.08550083773303	3.70736690659855	1.22424524795172	3.49171837989745	5.19601495074774	5.28418214327914	3.53645274759075	2.90577374344632	4.72015585949266	3.16954684390434	4.31749588662099	2.2707404239723	4.42314244174625	5.59689581165632	3.36385708175583	5.00582109574476	4.71397719714826	4.04326425184094	3.58685207533378	2.99570992699883	4.76865976831059	3.82398458917431	2.89818791498732	3.40536943768462	3.20349017761748	1.39608304726001	3.71799509639457	3.86199787220057	6.14200498099808	3.4283154746879	3.04172271373138	3.96662873664699	4.63062700417228	4.1996207982393	4.57388850291786	3.96163269921826	4.88968138175444	2.41058486965277
EVPL	4.05709032269282	3.49165227057783	4.18297720838889	3.47116265034608	3.01575053212747	2.52213666444927	3.22951651505005	3.91962901144138	3.59568969331884	4.07855688783291	3.12788178120773	3.87223026185542	4.50435706549515	4.64975847985223	1.83961095800459	3.45005090024027	2.61225900835349	3.31151261835208	3.05873509757161	0.4179042429209	4.55592164263054	3.60152494361125	2.75697796840518	4.47527775158491	2.52420327719474	3.18020140839829	2.64912425914533	3.56224703165345	2.83894944950599	4.3282939918721	3.85919443297847	6.10519696038687	3.70844088754768	4.17985255938764	4.76354434714358	3.04539964417165	3.9163367942866	3.06362274495087	0.842084954743409	1.97984502534227	3.42225738430565	3.22620199336848	2.85984658831873	4.7123281930199	3.77898865468829	4.11646603259136	5.15111965196146	2.54467948561761	4.24533837467213
IL27RA	3.92571227126902	2.70382041306399	2.50159340500686	3.50704809920659	3.07911881410209	1.00737274445741	2.7293220902534	2.98653474374815	3.49621976022657	4.32277264184525	2.83729199237069	3.64674558534318	2.46948740896893	2.1787685100361	2.32279581454212	2.06344766172207	4.35167954121077	2.95885289806429	2.37695397268534	3.13223701846484	3.2109419483919	3.65656347615284	1.30000004855498	2.77031195321757	2.85858739524837	1.20273252740671	3.59148667496209	3.07006787318259	2.67365194053616	2.32566768068977	3.93344550470464	3.18480438240967	2.33205770389199	3.76553257357774	2.17448180745299	1.62596821817971	3.95957503475862	3.27236568845555	1.78235179614695	3.07625350344091	2.02501758296704	4.30102628207723	3.35758234454172	2.67062331613192	2.24695016852862	1.24882988199246	1.85904341031009	3.59098080267014	2.70911632460004
OTUD1	2.96093872453005	1.93564333397006	2.53571141508159	2.08954728677512	1.50617662980818	2.59026444889379	2.41412650384252	3.2542438990108	3.25307214828641	2.06364325745886	2.59598431515706	2.65374336406879	2.64649160351354	1.31463512081848	2.43228373470767	2.50243039027269	3.63527773763316	2.18963079961864	1.65667011118885	1.69844979128584	4.64502092677243	1.57486807989467	2.46660003892805	3.91565271147216	2.8356631707448	2.4874402807209	2.07585295160714	2.0494967623654	2.11894669801922	0.814811914937175	1.62816139089646	2.54106033021302	1.51366405989256	2.75294370041873	1.11299600193693	1.83252546893132	2.41623704534278	2.14203138658357	3.65928196256406	5.55503508800025	2.19797116637957	3.34322519488979	1.83929638529952	1.70415425833389	1.82476546345595	2.12254408699477	2.04494644269904	1.78825807192778	1.53984076016314
EPB41L2	3.17940525129736	1.37789396350271	1.48546189673341	3.23820485651063	5.01672666030329	2.50452351445927	2.49435924905917	2.21600478259486	1.8073930516168	3.03687499797919	2.77456314524551	2.33040105631836	2.84656240383549	1.40678020058855	2.99362811084164	2.77746947334597	3.67142815264232	3.48777368746083	4.9959812573944	3.83258929167746	1.08538984148006	2.8386702836262	2.00919209292762	2.67177639434104	3.32733338863049	4.48584040926431	3.45940121804514	3.46766889843886	2.13025660056342	3.71966456184653	2.3966701783806	2.28249355210864	1.98849141508123	4.72723087271052	2.50959634364057	2.39324848667596	1.95258700628944	3.86573988172361	2.81167759710577	2.4323771409106	2.71248626135144	3.99808178139451	2.46291959434587	1.18311749462463	2.80505691470172	2.46074394307882	2.88087615132963	3.4437013542609	3.24009209007426
C1orf35	3.4011473140875	3.90227675369062	2.94037517606241	3.10395433548191	2.75675592397719	2.94454852150952	3.53165959178433	2.49520267104697	2.9256428500711	3.35332426696084	3.5558306379542	2.21062463902837	2.80591058162969	3.01005180100081	2.4417741645016	2.61630811445461	2.95200425437936	2.41768432731067	3.38164284023632	2.68487522170305	3.38944269898948	4.05202641981222	4.01558058803676	2.4692249517548	3.29030458984557	2.8752958628852	3.16463464417125	3.66472542082536	3.62438239335141	2.68890447403469	2.71766432681786	3.97861035353249	3.05063465280111	3.13880322422666	2.73072600915857	4.11394076914861	3.00118589036541	2.53448907829413	3.23927564277278	2.32457868017652	3.28626520995303	2.30767818448951	2.25830176756019	4.15798943478595	2.66809835985179	3.07428301913053	2.90387831824551	2.95560963425246	2.39639231453093
LDHA	6.75868003242648	6.8723555287701	6.77059277776411	5.16134564691062	7.3833044207056	8.40897007018755	6.75276746633419	5.64036992745942	6.91877268855538	6.39262304960611	6.16384035601622	5.67408937765116	6.2137576526755	6.0987972684262	6.50097214775765	6.45340878231651	8.14684030474927	6.99730324716347	6.83645418941313	6.93586913630287	6.02096213384806	7.53357804905258	6.90481120559627	8.19225813230138	4.86693042189821	7.55331829286645	7.50489680975883	7.896271714457	6.52054861213507	6.05550277581932	7.81479220118433	5.66958399271789	5.27643835455103	7.33223981953632	5.27673699194605	8.22826626965702	7.40559753348194	5.97978567829505	6.77952487924484	6.9739188807738	6.07644949218933	6.79451300455891	6.56604592459124	6.57749171810313	6.83143134421642	7.6961186870431	9.05563870215475	6.12642166758467	5.6640810404778
XCL1	1.56744654019266	0.849068433573652	1.77823685619083	0.177851648660232	0.367787386849825	0.117488442729976	0.299949263865046	0.691032701222859	0.0925069417417001	0.58797670903476	3.04112908648777	0.162101782748036	0.182324927252513	0.739110668761929	1.75856100873722	0.575735319666978	0.0798110217639819	1.44735279444873	0.505813637917342	0.49232332680275	0.742271996889217	0.522317398455556	0.222509844674777	0.486220235946084	0.68757919638449	0.262358472742642	2.68045843009513	0.721076693475422	0.211954931724553	1.81227963035879	0.877421821453098	0.0822262733377442	0.582649469592987	0.231303189803392	2.16499549341168	0.235474201798083	2.73398628784169	0.937780134605417	2.47846531464984	2.09401702836913	0.0437590800174346	1.87709250642108	1.93942362107299	2.79189272828865	2.95805461004926	2.39961886578495	0.745425019267104	0.338829552979413	0.84959643753492
UBE3A	2.44998302056962	2.72737602461634	1.6108543603358	3.14320496277836	2.26567862393798	2.50095413626651	3.12525338309853	2.93026496919994	2.61810205387394	2.25741696155031	2.4355281835085	2.34164173088527	2.7421599082436	1.33112462512636	2.83565530414171	2.5658726982231	2.98250486696091	2.75355128712189	2.61663114561838	2.62750825201485	2.59125443369325	2.94561326873193	1.4200321124184	3.41977270909308	2.90285309112872	3.12475980573459	2.11091521304557	2.97828684073088	2.11573394327347	1.75961673015478	3.05344122349845	2.18591884173212	1.88132207356434	2.01457855201391	1.55055900150235	2.79191074695476	2.32468123810773	2.63100975242975	3.19760336309223	2.87394618851627	2.71294417005333	3.29998752297235	2.70908566294727	2.15020242472258	2.452539838751	2.95791874112625	2.40234671223211	2.48010105109737	1.3351256450848
DNMT3A	3.90204886631204	2.44932198613573	2.77935932318453	2.07950443162206	3.0025457674455	2.83840506347846	2.83264991308947	3.59852542740003	2.55586328533051	2.92158173583099	3.18268754446375	2.12082924190712	4.67745612981433	3.19077361712277	2.78890717134523	3.79297241093883	3.37389220860867	2.11574688791557	2.58269551187333	3.01124446817818	2.21004084458766	3.26797744301597	4.06165036800442	2.63598558402028	3.53000536234281	3.2184571157531	2.89802772349813	3.10768910940061	2.71795640997746	3.08583884525973	2.67801120227042	3.80024607988979	3.99163483252008	3.28897875795534	2.30551011249539	2.64675433750958	2.33197210086645	3.2848979772938	3.64056911677084	3.73931543190273	2.70480973098983	2.99665251045754	2.63610786359051	3.43416000403128	2.71084539267925	3.34618251448408	2.26548851254584	2.84572283037542	2.606162953901
PDE5A	0.467839608414814	1.02356779192318	0.441188796452798	0.628392207412963	1.03398688199545	1.01634138602656	0.88330423884686	1.00812563298795	1.2052524470663	1.23540144245953	1.64404115041943	0.996409121911015	1.43457961747501	0.090561691185488	2.33126795931942	1.71225136607864	1.07971467189659	0.855279287213061	0.662710901820098	1.41754307977163	0.528293770261032	0.68349694443344	0.188940459956309	2.48780772742131	1.43275338193377	1.80332678321189	1.32469802938165	1.26331910925962	1.62655669258711	0.601491356244694	0.87827700179017	0.97861810376122	0.482994132030361	0.997879399476925	0.607307886928178	1.08396760929212	0.692280218314118	1.7522129632895	1.23910265491148	0.844265636052481	1.85195213561473	0.344837718509954	1.82793484098122	0.895008564727323	1.96639818078854	0.670095933100728	0.3245471158438	1.40796783424472	1.15444475607439
ZNF304	1.82553536899104	1.76880521636729	1.99883498725674	2.22265187419999	1.71468435837107	1.72687037703264	2.18022913444083	2.56399600209226	1.69993987083864	1.4365814178598	1.93483514553076	2.28852084190243	2.16736341214999	1.18086089413733	2.23017605377178	2.19414969434683	1.32275944044169	1.84784084402788	2.20534746027972	2.16038765866205	1.4415552995098	1.71250792556734	1.48178497730606	1.5203324441043	2.98005938227225	2.80031034379394	1.73378093141801	2.41912122501428	1.4524386009475	2.30393704173859	1.93747216894832	1.38833652712489	0.930993163665899	2.25249304519559	1.22635728367275	1.31099185304687	1.86393003917029	1.70617959731453	1.98666727644765	1.26543672905894	2.39908556399035	2.09323012997058	2.23581481945693	1.22564672896454	1.74039656709269	1.14400524974792	1.48837364881362	2.08885541437729	1.36907376408727
ATP6AP2	5.30229648906573	5.26339359692231	5.96880987924661	6.60249555263019	6.21367690815048	6.22583055735579	5.87304522658111	6.31624190458257	5.72023092088911	5.49898779792142	5.97360415113215	6.87096059755409	5.95733914561494	5.35784687799148	5.98530618469302	6.14914878323993	8.31142453743179	6.04410752785404	6.29512074309112	6.48744175207393	5.81042723878351	6.03368498060933	3.95905167247342	5.9839733451704	7.2160249505151	6.0270422129694	6.24419400964785	5.48691468278089	4.9219957465493	5.33808944591272	5.68561617658414	6.07850104131057	4.49116195353521	6.44622284192497	4.99348374115859	5.90378706211485	5.59513260620109	5.21246117610859	6.7528562984444	6.38380287991968	5.5890962442518	6.0459498832026	6.08670535512988	4.75376258104166	5.67780288398766	5.77224065230786	5.63338971955565	5.7015330181215	4.72507902015011
XRCC6BP1	2.53555403089492	3.00751236976981	1.90218793356859	2.63807199829148	3.20780643042713	3.86625494495719	3.20506806010701	2.96996468549307	2.97396415540694	3.10567867242455	2.86885763285899	3.21839046399479	2.51629409950218	2.14011897948051	2.82736694846908	2.9233413447036	3.03424046223796	2.84604975298019	2.80788275150986	3.42201048590684	3.11044593735267	3.14995614202869	2.02559877214111	2.64778601240125	2.91499977091676	3.03652484762903	3.5868863857203	3.29087218089906	3.42176337030941	2.66261159708906	2.74430538910888	3.13837990765695	2.06517904573322	3.3306628223836	1.59125891749726	3.15129212142155	2.61604922200814	2.69364629204872	2.94196764092123	0.858988480255443	2.91282585005815	2.07171024296144	3.01533864635993	2.75148035165645	2.3655035797764	3.50856181749567	2.10816767182315	2.62844865994049	2.05881314475363
PLIN4	0.1916227818726	2.01505470438379	1.5745005665179	0.49581357444972	1.71583011171314	1.12053506498853	2.82675675910478	1.3627254425727	0.577754484109721	3.20737824178056	0.481651680268075	1.19017408121353	0.308171504228911	0.365704596732947	0.118550257208746	1.50258251484689	0.928512809962431	0.731943815719893	2.34855659360316	0.490232022162385	3.00363205605283	0.518663864471544	3.90802221813853	0.755085769351479	0.379473337057108	0.228948200981339	0.350749849195028	1.03449052755514	0.471615083692984	0.567568593898628	2.61982114637918	0.235132638480141	0.929150314105943	0.412670957847784	0.663832814751676	1.63327498879921	1.54208665944299	1.89934712457452	0.0963605341629434	0.379635209548115	1.41489719930546	0.103945228453835	0.253112892392894	0.603422607870518	1.47037858366162	0.422329751878586	0.23415276736024	0.383361683201649	3.08646456580479
PLP2	4.95062352296873	6.75667011730055	3.85447132450667	6.10063155124707	7.11197364743776	5.81315264723979	6.62349557315182	7.04275760160464	5.49147726113242	7.3513912524321	5.90671887731166	6.54437147552686	4.19427249914886	7.28822451462744	6.03273066928211	5.80076879111756	7.39612966761747	4.93236437971394	5.81999831363677	6.75400701765317	6.91478238839925	5.93354016023833	8.16770941541382	6.38487371289823	5.73438944779424	6.70826036518742	6.86532900376032	6.74967289901405	5.45450940212408	5.78035059284063	5.3729426686191	6.98152824911939	6.66988351184722	6.74899020431728	6.55627893083912	5.2095898507764	7.01287496160348	5.4013298198486	6.45990407368084	6.75213846851495	5.17210901413491	6.65978880825168	5.19357114788642	7.00384924835539	5.79524175743239	6.02278395036352	6.66231572015045	6.79035717287711	6.61875006294748
NOP16	3.77738306825015	3.71678539206301	4.03782079119337	2.72433091654393	3.54588805522367	4.2790678789631	3.30051779344061	3.53944881250904	3.28006786088067	3.582496259655	3.23726127899192	3.30582688754787	2.71635723455364	3.12022283489017	2.94865945885919	3.27991790527782	4.36753595807854	2.8076142569093	3.4799445442929	2.70684470505178	4.06579448460882	3.05191327861032	3.11544538293948	3.25938591553151	3.5269022640402	3.1236644068256	3.79623369880095	3.59050442534194	3.63682095662709	2.94938875916853	4.06635901575839	3.47659048862941	3.89596097185429	3.38035955561404	3.0485938159567	4.03917214409899	3.28636430227063	3.4187050972141	3.40119757460887	3.43193371128294	3.202865405337	3.52490207524812	3.14523499969809	3.97691901148004	3.86587990153409	3.34395030116524	3.68791623966064	3.79382389607447	2.8758532153577
GNA12	3.40536199401921	2.87627653605432	2.61035821076442	3.20592985969652	2.69612990883742	2.98914001080953	3.39158401049966	3.57517606433205	3.0543357305674	3.50950243392629	3.30972159301363	3.16416090606428	3.39512213687917	3.71790898596258	4.06869029098335	3.50879782564023	3.18274938865313	3.42501235588866	3.59231527208705	3.04868525542792	2.3125075722564	4.10722448414493	3.30099071950419	3.44824830539859	3.42339276426507	3.53396804951928	4.72467827527959	4.32173205867695	3.61365304951359	3.87111368868658	3.76815345922257	3.84028390217621	3.05378859284025	3.54376606854574	2.64308778768189	3.27490287127101	3.19236372533894	2.61181634376488	3.47512188360615	3.12575140704493	3.72429880135454	3.16556401928719	4.134261364487	3.03435974107672	2.81015259627882	3.08540450056076	3.30868165997529	3.25417782585162	3.62325926964924
HEY2	0.745497976577538	1.07864874115005	2.74948657211864	5.56952480024939	2.56297291092179	1.56311214605285	3.05169037267887	0.504265813266742	1.70588420353237	3.87070267337802	3.6823589750468	0.840563130992281	4.40109627674597	2.75767786490249	3.49012507434173	2.79158577150866	1.11306954338548	1.27571966175632	1.60851624991951	1.63522608641978	0.65115636436528	1.75651093238701	2.41270823402691	1.62978671289733	2.92004736458478	4.16603705785615	3.53938239940023	3.99360928442119	2.97090398048803	4.6711417847513	0.849241534321719	0.402453163871064	1.5076665374628	3.29529399796637	3.74428348843206	0.796462315060373	0.391237685428645	4.31278366288005	1.54114454517048	3.60392214634347	2.70689602259389	1.92687525226745	2.90198643413287	1.24311422032525	3.21315939805426	0.755669739096151	0.604178077965643	4.57712750092873	5.16955853910458
ACOX2	1.93154435550752	1.35336669091021	1.77085421014335	0.260049343081108	1.09879167551472	0.583918182721344	0.0616532900525456	1.58130171737087	1.97965340278941	1.65530430669183	1.31652508422987	1.59883871510714	0.687787198858664	0.42914757307489	1.34270674487677	1.40045570567859	1.7531114364691	2.23307352375	0.265290976461887	0.151630164329066	0.222598597689476	0.232838536071028	2.98665167687541	2.98489173202219	1.5489329283982	0.370371466730829	1.27579547879225	0.545358260252898	0.742199358680015	1.21417442858846	2.58625818914077	2.21712998432583	1.19170947779939	0.636357510038353	1.17942846496082	0.347269253076127	1.27927810371622	1.36042210060227	0.245770240410758	0.556295231104302	1.64993316126271	0.461575228685161	2.39884931867483	2.26178105301076	1.17016676998564	2.28982072425609	0.26266358860672	2.05197923794044	1.90419648303072
ASUN	3.72612480009389	3.10965491700318	3.28612917926422	2.83845082412727	3.29526898959732	4.3856068746984	3.50954910454515	2.47594207121977	2.47158405641694	2.88247172406735	2.95952367155725	3.51707860899193	3.45041101819553	2.10871579461227	3.01602083878663	3.52789885715759	4.12256440184392	2.80357243591413	3.22080866999231	2.79866593272336	2.92580020264967	3.83435818636254	1.85749977233741	3.7928771486656	3.72667946065523	3.44276494285938	3.43310531035826	3.79200488670078	2.95778148939981	2.41464398891363	3.76582190188859	3.10669008414444	2.2647173075895	4.06327260261734	1.66905356213252	3.38616480188423	3.13305492427451	2.71153358949687	3.48713669659242	2.75742141147398	3.2886635167071	3.25671157368237	3.15310721080598	2.00357677588858	2.68755507096085	4.03670342445192	3.55705570058527	3.23673414276948	1.76382724640831
PROSER2	3.47950670302441	2.53874668984156	2.12598250744407	4.34189984558413	3.62340853339643	1.94948302379606	5.22921718086594	2.76339176387886	2.18078167830354	3.15346926351955	2.98587044194633	1.66318389136175	2.40142806728051	2.79403027840369	2.06609636056024	2.62617182418833	3.6411664141864	3.73798071685872	3.87124662330319	3.52161622307759	4.03709159294516	2.44915372467015	1.97839939976579	2.73670937080194	3.50342852713868	5.44395716969389	3.16949923742318	3.41674079713778	2.48714685953112	2.85448687390029	2.76511940026991	2.23236711912752	2.22061520669639	3.14077457978243	2.71258962710736	3.66551262053524	2.92983634072752	2.57396749666779	1.96634796521407	2.49541338895385	2.95350950726321	3.00537497030254	2.48436439703914	2.30663364627512	3.21147216521646	3.23667113584349	3.79660734856135	3.44644864490941	2.45395304654286
PPP1R7	4.16300618556492	4.60084716976915	3.12086851131367	4.66770128763099	4.82517247011781	4.40533630716274	4.64686684957777	3.20267197397491	4.4748590251335	4.81503988884809	4.93062170164966	3.42369248516812	2.7375028672108	4.8899435904938	3.83044989893147	4.57734481320019	4.67663897483844	4.64975115795107	4.75050199472962	4.25275580608397	4.98411155119574	4.55796427344316	4.27492067209603	4.27466861416201	4.69034822325919	4.61630222548231	3.89637023115049	4.62968004574577	4.35294542812013	4.35903326230071	4.49262328231526	4.79274989180467	3.80781371592973	4.27174999892705	5.26329161744719	5.24209023725623	4.48090090299761	4.57200297764593	3.81605726440854	3.57398351139027	4.32156187148132	3.97714768823806	4.58894155679178	5.14350296044164	4.73863044241471	4.77921219301184	4.42512483541574	4.45336588679133	4.31522086444967
PES1	7.63759499810075	4.51635323014661	4.19176759841861	4.13254354226032	3.84330511279266	5.69817201709414	4.52987678915642	6.65232168772835	4.34825512919691	4.81836936191613	4.33573443127731	5.1170419206496	5.57903730485272	4.81439951417457	4.48933763984723	3.55333383135638	5.04456044606008	4.45997542190359	4.8277190450791	4.23001863459837	4.61902987354723	5.25753561011013	5.15652631510744	4.56844646560283	4.05644431119313	4.85025901101171	3.68923210820471	4.92359103628393	4.27356071605452	4.94261868174898	5.13713156877897	5.11360995410103	4.66766568823955	6.09750464450804	4.46512849776289	5.1020909487998	4.97234054398853	3.99302555598436	4.7138661928397	4.17396412968146	4.3026859663766	5.05489597573265	4.33008279592182	4.43731558663686	4.64925784305981	5.53779226755431	4.72567055727988	4.91509655822749	4.9721377157582
HSDL2	3.48583158743229	4.89776000729708	3.46365515518014	4.12881240576073	4.36617638957196	3.98406889342769	5.32766824912326	2.8664637771183	3.93847043887778	3.38280069957273	4.28004416896657	3.50674328779926	3.22116413641406	2.22213000717687	3.47745114126646	3.51130774782542	4.02310598385896	4.08950696425178	4.79747568211665	3.52626134364281	3.3854558257326	3.25026942364776	2.24120156840812	3.81933640185423	3.87219390420927	5.04552603579622	3.98667875255187	4.23606787016645	3.85631047977697	4.00648175404756	4.155833105109	3.43817934203943	3.27661254422395	3.32713021909034	3.85777706882554	5.09260576999392	3.45088858726527	4.45220781154601	4.56421818397348	3.09519682436973	4.28243378171978	2.7207722600433	4.05472642357367	3.9351405534089	4.23169576231416	3.95576340254045	3.98885709408588	3.90246499333484	3.77763607803362
CYP2D6	2.24194203026528	2.08278430712094	1.33387477954534	0.683163639584162	1.63795408185213	0.167918282174839	1.63790519732276	0.998833218175655	2.62506611498864	1.11191899663621	1.80398156722983	1.20008873328867	0.847205888001203	1.5075812303908	1.48381714876721	0.319218379922838	0.818734598841788	1.81255233187254	1.23846861375489	1.20973019729276	1.14059571697012	1.70580709177432	1.8057535155756	1.06031712860547	2.20022291198212	0.654369305487106	2.87661136353453	0.97638603777069	2.47138492417722	4.55489025158968	2.03260868154881	0.793223542670836	3.24976933683154	1.85886207720181	0.824007322609947	1.56929026217618	2.18510590298844	2.2757204493974	1.00756445884912	0.63471289022772	2.2603547645201	0.583643810748837	1.62499416020794	3.17154284760844	3.907405902553	3.13972183401572	0.983933948517523	2.50864195210268	3.73360532074134
FLYWCH2	5.19507314978124	5.21249645427016	5.25583635880784	4.91025867087065	5.40532945272247	4.93320438739363	5.02060769993316	4.95904112131722	5.08718192345223	5.21050654651935	5.06550628792823	4.54530583672471	4.52800949583898	5.32643340654098	4.6209228871776	3.74788361228321	5.5354454881639	4.77258237653477	4.80138995714703	4.87089014492048	4.86947498210528	5.58789852820712	5.07609597236798	3.74696017171609	4.56221277127847	4.76668589020596	4.45572213979545	4.89492928194304	5.00049208454788	4.99702957342845	4.68068932117052	5.00234038634674	6.49392239984337	5.01166831682321	5.56684041668865	5.00987599720505	4.69295578461423	4.52394326200574	4.64511227939371	3.91510320835809	4.33288275572069	3.49666795443425	4.98421669389363	5.47686516405744	5.33508573569994	3.41304720463947	4.36188313721448	5.01537439570744	4.99460568662797
ZNF551	1.7592998212737	1.05109014338735	0.672698733988826	1.36769353538787	1.30258815605949	1.24453843057476	1.50270032077417	1.52249288844449	0.742291354673427	0.87957659630929	1.27691593975483	1.31955971778371	1.67352644831544	0.488969826443494	1.29911632392477	1.27721991286684	1.09715169486597	1.12313483313483	1.53515048389683	1.16036953829237	0.832891514020909	1.21756808654938	0.922644509592235	1.17705247415679	1.5729138530726	1.60936148152491	1.18310805551539	1.59870341643543	0.857285718322017	1.31642242716013	1.76590375875237	0.936383649089433	0.498469765006413	1.9393546151174	0.29254021599444	1.08658463148048	1.41096315359056	0.437636863121419	1.39380435723737	0.680827862923399	1.4081119296672	1.53099180299884	1.07422352666647	0.673379028685404	1.09522245946632	1.04696340328218	0.9928115158483	1.4187941656522	0.75738111952131
ASB2	0.645405497760987	1.01477326239815	0.692199692401439	0.341287490859683	1.49936337803366	1.22040307259455	0.895944096603995	0.178109738827266	0.646880086128264	1.38043873678571	1.28720457862982	0.2487122389911	0.815562289949486	1.37769693109123	0.671411148999103	1.15260330176164	0.603493343156255	1.71013084729217	0.865268386311938	0.93842488336602	1.17578162552082	1.00132321810293	1.18044191893137	0.735738614421096	0.851502120632496	0.673582948485181	1.93964023971766	1.25544616361913	0.228598153890626	1.40035412186043	1.38265104857998	0.24560587713887	0.8403620664055	0.778497799568296	1.86277414410457	2.31010579910777	1.76077698908388	1.31614283470949	0.500563235932193	1.66058426086347	0.243379896133894	0.535878423272488	0.258265508983433	0.993725567880265	1.40324389389851	1.07023995519327	0.874441625779995	0.500659883396904	2.8486446379189
CD1C	0.818085275784528	0.762973887638265	0.349517668807062	0.0874499974628144	0.255354197392416	0.112131778831288	0.387594123815115	0.124393799388953	1.25570184156333	1.75125799165626	0.514107157069472	0.594323496814716	0.982063745362057	0.795355753329453	0.558809124252051	0.241621372364921	0.194706543532813	0.898205737712831	0.362590190392726	1.18999436534024	0.174003904290191	0.0778058345175656	0.0561878893319873	0.513584141471585	0.936601525816027	0.0762608859280929	0.300591953062518	0.0957647736124241	0.680800900887823	0.0374468532917761	0.290752635808224	0.15282245908342	0.266816951825846	0.186558174342677	2.2786649235355	0.449886983885685	0.726426059114898	1.45648255445392	0.699832722432512	0.176026317223081	0.338032464540133	2.34464980634182	0.14525713310133	0.0741672700948084	2.96656511990517	0.0982086276435803	0.0382261804398704	0.789550340929453	0.882076807118489
MZT2A	3.23484298973891	4.22037701246369	4.40558603192944	4.21583767512386	3.95495943800944	4.30898096715219	3.90750338715436	3.49776298911655	4.20383796620684	4.1249017295396	5.19752208530022	3.26976376300918	3.57033299716479	3.73151671049468	3.14031082878051	2.67747676778645	3.16650772847333	2.32032582300276	2.53318338717173	3.51184863971406	3.4265754738511	3.66400239709617	5.49095127424423	2.80332410609562	3.23112793752874	2.55150974137784	4.25173924650596	3.3339213014123	4.16724198510976	3.07566637451945	4.12054173619597	5.5479590010255	3.98751391733713	3.95781442911739	4.00003174203448	4.18363602956295	3.79407205000798	3.64005405645605	2.67348714691045	2.85686281200101	3.37148603485933	2.66085152023937	3.99279007349711	5.11563718551928	2.98805362212818	4.50754400106187	3.69758423766038	4.31194244280767	3.48026626152455
OGDHL	1.55012300889523	1.43157457123639	2.66568709484386	0.749735257820314	1.12359287712011	1.16092870372152	0.968385630147556	2.91317404035838	0.552416299231143	2.90324298556731	2.63010454394485	2.30532409263154	3.54846845203485	2.16114082630504	1.43287606983965	2.33407154245041	2.1872803376303	1.07267119960291	1.68090399105439	1.59326255048363	2.42072790018497	2.65049407096441	4.08577482290964	0.974362049026557	3.06236072637596	2.03418809668817	2.86667101794783	2.4157277719724	2.02643468056843	2.78387281967583	2.17838408932316	0.382370034462064	2.89085985669352	2.50738877497379	1.31003058284722	1.08545111499631	3.616195882533	3.17271844628271	3.80712136297746	2.18203260813527	2.39057632441338	3.0987478225329	3.49957186651093	3.10397728711005	2.66131346435533	2.77577448556593	2.12175606503761	2.86674171614816	3.42781148012424
FGFBP1	1.08245477939215	0.433449339166017	0.997867985187337	0.092187447406468	1.07718162133207	0.779797894365712	0.107670702524097	1.88212079330569	2.33055108208075	5.12027353054205	0.578356240995967	4.88792362038299	1.83777227450129	1.67828483000158	1.79253770527636	1.67893249555183	2.15443313276971	3.69415769146121	0.708049319432132	0.647498480192219	1.46445852343685	3.00382840190464	0.878699057048251	4.1236291326108	0.464879792834752	1.08249486137662	0.74214584765725	1.13471563211788	1.1159523502693	3.28487825031097	0.907427365410784	0.186065124226152	3.53388153691512	1.93653404883523	3.53091518216131	0.590040543050651	4.89458043585594	1.25184165265753	0.87579984406737	0.461338334671773	1.87344360365109	0.431445484602195	1.10197194934888	5.22074521502409	4.54649328051725	3.44367722856796	4.62160026092414	2.63399363266481	2.89257078746797
MATN3	0.516505302777093	0.544236783005076	0.642224917562999	0.574267540995011	0.556827478646901	0.392274755228463	0.130357859943255	1.10437714746298	0.633779841409964	0.880478546500507	2.71994403329314	0.888729701558012	2.02543096126013	0.197468270562298	1.48530576901806	1.00120482258911	1.36235647324543	0.339154796110206	0.243795695056803	0.844415135256408	0.270806101541983	0.755792043446437	0.851384660709019	0.898770107199286	1.80145003697327	0.321723560065819	2.62543379781631	0.480089930055448	2.44374574576358	0.756875218218736	0.141118277458351	0.152411594706502	0.208925221103928	0.384002668542673	0.316370595815128	0.317469909824169	0.0955370030730983	1.48869193686071	0.655039862072381	1.03221045271478	0.448421491544652	0.321470425282734	2.78381498656056	0.58276067612714	0.419693533928339	0.479692695659648	0.0352225425083041	0.937805554027292	0.39532533460319
PIGA	1.7634394540167	1.48166020690898	2.0328358345356	1.75782924878062	1.90066632331796	1.99895179567762	1.64913797581062	2.65225205906007	1.75715863463415	1.73032580297082	1.68101003475307	1.47467021290511	1.81028422052122	0.996772267410901	1.93619553992805	2.24384450196972	1.8290651483152	1.74315828271983	1.6073160556451	2.08097341195858	2.18127102066347	1.59796642827993	0.61587011467305	2.22640121575898	1.22458601957923	2.52913352935752	2.50049901466204	3.08179618914572	1.99415360420848	1.03395306962284	2.06665280665502	2.16628698157405	0.67503402325789	1.52736667703629	0.980642895741958	2.43282443583171	1.66759554727746	1.639724563087	2.30242334220244	1.98015971972907	1.89516634348874	2.09726456565158	1.80552587744246	1.11235707733285	2.18155015842474	3.04832336616307	2.03783993299028	2.88073680256605	0.885749545340099
MSANTD3	2.63506964165193	2.80189238723361	2.08345807372532	2.6378090711973	2.0943039795959	3.23376910762528	3.44444327260676	2.72594571418652	2.90915035681204	2.76578248480693	2.84755664360479	3.03783809128708	2.68836210673285	1.46616703351616	3.39828982246755	2.5511044252722	3.22248909263313	2.59984091891606	2.77313181814577	2.49927503431118	1.50475313471515	2.99394387499588	2.11393261696302	3.38562828954473	2.70545188973529	3.02215287318168	2.89488340166719	3.06298036033258	2.46525808065087	1.81917562598886	3.15277937777824	3.13962444585496	2.35680157357494	2.39914666139328	1.69675707930225	3.69159955470666	2.11992466379825	3.07699067253195	3.24805656689625	2.3032164933423	2.56188556761042	2.15828874970469	2.75186364986916	3.09420781671972	2.26788042089676	3.54140665395534	1.84081509015659	3.03456158335883	1.32813803333495
PLOD1	5.88369670052801	5.37849774214055	6.18276597161395	6.10086634677523	6.57614062084055	7.06158269845097	6.25751808553579	6.15700624405159	6.35507836583908	5.92546515524833	5.724382675749	6.12582902075275	5.89529135053484	5.51092134154511	6.96206538868592	5.37434870683139	5.66937853116525	6.01900772649032	5.98390560399689	5.78234290330721	5.63016642563513	6.63160066038446	6.88581366098393	6.55628007638168	6.18904885136082	6.24422706998762	6.76254537038366	6.45013741455612	5.66523985350932	6.78086867490499	6.75472530962501	4.70416845883488	6.48230051673968	5.99906494916884	5.9628601067569	6.43503970656279	5.2692392953018	5.98604082193964	6.07352698421728	5.44331958530659	5.80584776685973	5.02138340346891	6.04429701480792	6.58404720065698	5.48859480499781	6.23320164494606	5.68656971469914	6.17207615839351	6.25286861136668
CD79B	1.65063983329983	1.51334800033581	1.37688391498375	2.19482289113186	1.47237084953349	0.565152120030533	1.19916189675291	2.01860527208914	0.762427655717086	3.05947416077549	1.30846214379146	1.03918430531385	1.01933909550337	0.686086768883114	1.55405253675403	0.77191386015665	0.60724454163351	1.77061120184991	0.9896031739688	1.03464736461786	3.71321822508642	0.181166840230477	4.3848770693247	0.890163429078972	1.27144489073853	0.694135876075561	0.798381529242188	0.995908009622052	0.429421640923137	0.889597880790685	0.944291197967002	0.269724093119595	0.642116393763624	0.907806238137046	2.09751789681635	1.41690013566169	2.9199575911599	2.07355290234856	1.23240538332491	0.368448536733852	0.551403540835679	0.982643792669599	0.77612893028988	0.678533100872319	1.74023652835042	0.937559465627805	1.41531782406664	1.35943860866083	1.53118103922152
DDX60L	1.39194569480382	1.21191612784056	0.649035399181188	1.11719164164879	1.4799679381282	0.386508670738488	0.791723127178339	1.02793672609184	1.02247153594456	1.27383844090975	1.20175972236	0.784189355017095	1.51309891322792	1.37717270049413	1.1488581108163	3.01932429043087	1.68971978707268	1.53287558782651	1.13359849489708	1.38088930504998	0.729658166375127	2.00441407792981	0.586545172617145	2.78478775176184	1.81861880038134	1.11305938552185	3.54410419776194	0.862582839167207	1.58741106200683	0.369377525539692	1.0092677397916	0.575570728277905	0.310126447651821	1.78834766129265	0.691003793795773	0.521354690089699	1.73945239494515	1.98867133325593	0.977874165015328	0.713313124250607	1.09719597686769	1.55726761793396	0.902322128939516	1.47077569989144	1.73131184092248	2.07235490786161	2.38547758802282	0.777774303361607	0.827311634294171
VNN2	0.21534769551652	0.538255347980921	3.20952682346168	0.56248208949623	0.508038235687493	0.318088653044167	0.400488369340197	0.15111129366347	0.648265339731305	1.07736541085756	0.510174625107571	0.318409570187033	0.153030611070474	0.197840245122283	0.769516452855276	0.215951179584535	0.90013037381557	2.97442905538596	0.553042971638619	0.831592122253563	2.02641517206507	0.105006428909123	0.256773121367786	0.405547886211058	0.446029378141041	0.142144285301438	0.94942034909552	0.693477926083904	0.496531974540012	0.119009145204807	0.572163762831326	0.0574158061929862	0.0522851619247496	0.928144154363536	1.80799528585755	0.18659040412033	1.08326154788894	0.904175365377777	0.824765391378504	0.563049125919314	0.62631510967187	2.5086152497969	1.10743646742721	0.0205916624126723	2.02340460125195	1.82125247770356	4.40062795682672	0.401301844100428	0.839707274738163
SH3D21	1.69872738243999	1.7992396563143	2.35692566031326	1.20966490948988	1.87248917623461	0.883708772408066	1.17131880292829	2.49088630631285	2.07971557311569	1.23557187975953	1.37730305602106	0.38159697922917	0.954902498332992	0.724805111723526	1.3887027031287	1.50135733740129	1.83911711137498	1.13783538862782	0.831061546570787	1.71151315731412	1.83578219140282	1.71537130375877	2.28086131141952	2.78808257602074	1.04065598518566	2.09824653932032	2.33343840420751	2.38280722617829	3.47953936357461	1.05629279825028	1.68249516532692	0.592387625959626	2.02235599599904	1.3553263039901	1.30579136031971	1.52049491798246	1.16384443055756	2.06021534997875	1.64068677333255	1.90975677706468	1.65754341963267	0.993328953115159	1.72326979801579	1.92610896338361	1.51745821192407	0.900034460778866	1.98329359868538	0.91131865768675	1.05767639273197
RCN3	3.12169840440499	3.45508651258789	4.48444354878562	2.87597924025162	3.06323505275503	3.24969898391563	2.66521968360748	3.53364323571395	3.8872426189502	4.53872704515783	4.1782546364606	4.04619150939412	3.29771486450691	3.6101969590034	5.49466459909525	3.42838596032513	1.71304348443	2.97317224121876	3.15615315163622	2.58152768802233	5.74652123793196	5.87363518579321	3.90648909874225	3.12721587509678	4.24666601756738	3.54611900732091	3.42329986019979	5.22031309271385	3.69932948365841	3.44836677827233	3.01925013961471	3.97474912583435	3.62933737189286	2.96266412944882	4.77821383103191	4.14202795424747	3.28250710766301	5.36334919883772	4.71710609528531	3.82906110089608	2.68498680586161	2.44945447707113	2.65989212835121	5.05267855278254	3.38283152214738	2.39678089802051	2.74167160783998	5.44343878454953	3.75672430655099
PPP4C	6.1288370047335	6.04315134559645	4.41952371970914	5.46641132678254	6.44692739834989	5.76803983940047	5.48348490953314	5.94081715869315	5.86783058201946	6.2980631178434	5.76004316337455	5.13336517314637	5.79277006270698	7.83538112534436	5.84119855937676	4.76407991634189	6.1439529106633	6.00668376215622	5.83932496472168	6.17653024336366	5.76162476573662	6.82946527857601	6.43126478940229	5.70227330800455	5.81471578853765	5.73169284618532	5.816400491893	5.91866726467916	5.77837628786872	6.9611266627273	6.07570707814782	6.13716429609831	6.16378691101747	5.53743652208654	6.50059348314291	6.32164523963625	6.193917226907	5.80567188475924	5.61413686643306	7.50986773886817	5.50878547564321	6.63992581545464	5.74667512348569	6.59118858337679	6.23369009323154	4.69326671216153	6.43373356381831	6.02640934958504	6.72875832026418
ALDOA	8.23156913580775	8.019988176191	7.48728880166954	7.29375254009045	8.62569871718707	8.86584602908534	7.33317913784295	7.58873913050745	7.61592765291634	7.98949143083814	7.36471410582745	7.42503876801902	7.4446183945992	9.36048648655536	7.23550247216261	6.45493880424419	8.23991702215388	7.81066782466895	7.72385819207379	8.54824673359114	7.55225498367176	8.35607015562414	9.47807773146781	8.033421942687	6.56503693697684	7.66549575055546	8.25145107410568	8.98572250608895	7.32449155328327	7.96741913878293	8.81995132091318	7.15578342331157	8.46922368747434	7.72286525543601	7.54817383364483	8.56848712895636	8.01212433114474	6.86507847542668	8.13421382690635	9.13759781353097	7.02431455906854	9.08056575583557	7.52586895727695	7.39185916678133	7.75987945135939	6.62568860611574	8.76020787941327	7.20961737387818	8.09177230121559
NCEH1	1.44313284146251	3.80494774762212	4.09362613247136	1.69930440456869	1.7874212344798	2.10109716056506	2.69401835272102	3.12547470122136	3.44547011567163	2.22760549194308	2.73987833470506	3.19615096142828	5.05325312025944	2.11902899432184	2.13063231106632	2.49629104596769	3.96924305711598	3.03883097255544	2.79753940119568	1.84335382752298	3.7082405815811	2.26665422572335	0.979639537426443	3.0294404985068	3.77235201414667	2.05067850809761	3.03545369536725	3.11963855032246	1.79690280954034	2.47911954072081	2.47510273084687	1.52822901456884	1.75046292980037	4.53702702432687	1.58782540750292	3.53844258751698	3.46736938457436	2.29417340964302	3.60005716422659	3.33237109844787	2.89953403370598	4.58153813829068	2.19049602363769	0.718557194040869	2.26163648734984	3.92852791780973	4.72223797952978	2.68616095449077	2.78763777897917
SMARCC2	3.85380202263358	3.25315773345485	5.35934707757453	3.81842131313977	4.05746807513882	3.06471584199031	3.36744302116582	4.44558168368073	3.56181252070138	2.95854032823013	3.04831195503045	3.68873625078918	4.02186184564269	3.81067217795921	3.42759647227029	3.44207726422571	3.50450293076406	3.34806805863324	3.66939383625449	3.78999900043758	2.65044983996166	3.82860102976866	4.1549488176109	3.76121174248165	3.13834438205141	3.62373042557808	4.07580318905254	3.73779899827469	3.19659872139318	4.49570666320464	4.14772366687788	3.66593750013041	3.16936664727221	4.10546640929267	3.19854252470032	3.37073239324877	3.06194485390156	2.83192043397143	3.77798437890117	3.81019211605991	3.95208279614471	4.51156299127976	3.77045522161591	2.48918598321007	2.56742332065155	3.41648222493737	3.6321822908409	3.75563863166123	4.37062502573793
RCAN3	2.6606278695366	3.30107741177104	2.94277077169621	3.59617380564372	3.1488087201056	3.37904125547477	3.89241181928346	2.98305507905897	2.89910671585457	3.04271282294496	3.19160160683188	2.42235658658409	3.36382542085905	1.63359241800647	2.58665910866629	2.86762102762329	3.00173957951428	2.70512138700427	3.47003895563406	3.50638628010217	2.26928202624209	2.32029000827546	2.38175326919642	3.27678654578189	3.5999925761621	2.47568067617769	3.67560171502899	2.42859111022394	2.52059694357123	2.81144097891614	2.90191660698493	2.45085250035618	2.48538869436086	3.0868007481148	3.44806287354622	2.64673880400181	2.44682433756273	2.97055087966749	2.6637023616725	3.00460217782776	2.89806309930262	2.99219781715168	3.13786704618453	3.10434270809971	3.53671481600079	2.57618781813587	3.42201416231211	2.56152851180771	2.52998050838983
GALC	1.66144934610151	1.7448963309973	1.79578916789475	3.20965846726771	1.47189828735237	3.03177925546029	2.90844500902531	2.71303252440599	2.14902864837798	1.63104709759382	2.1442061421011	1.82237237255626	1.95666757359516	1.24246725674405	2.74184405688343	2.62590310071505	1.82087401489976	1.81061734681322	2.37333115415478	1.21936293710679	1.4390574553812	1.37312743435045	1.94703098173302	1.73599151208786	3.33909296834716	2.36580073796922	2.04804002081345	1.62197350940265	1.98878207389749	2.69457012878738	1.48059743848422	2.05114686591153	0.775593734653432	1.51186835982525	2.07224492640335	2.08317609744773	2.34442046846122	1.907182939182	1.97190885481394	2.15207638366867	2.75331537633705	1.44117947022686	2.64913097520138	1.29781270434148	2.24507532976322	2.25232839795083	0.426935745796351	1.79187723540959	1.80887126095137
ZBTB21	1.74347513289986	1.08573038453675	1.21591423696692	2.35488196640153	1.74565505102876	1.48306213746118	1.93310389077961	1.93395157609759	1.63214646710344	1.3332102462151	1.39773306789111	1.38203619968682	1.77835965806484	0.730267939353116	1.77846527657397	1.97707103383577	1.87638598119767	1.57015937644855	1.48038860628901	1.52234677638163	1.45704471395946	1.31860543238355	0.902648422280466	2.01591913408144	2.11032951895731	1.90085159015134	1.43341085869109	2.39600436243942	1.19411134226178	1.45971058182624	1.86395428306303	0.947242019735865	0.744147315202835	1.30987623405274	0.702509782114612	1.75484625488414	1.19001296647032	1.81139515839045	1.73067020745943	2.26118831526674	1.73279565783145	1.91300721000777	1.26300972359315	0.757153757891655	1.62476093726852	2.01978911048733	1.22244416436444	1.61581285955311	0.988946839560568
MED31	1.59242086335427	2.08357651984981	1.27102379279344	1.93946109271264	2.08626785829013	1.57260200468184	2.47162855951673	2.44956786958396	1.74242719836336	1.77923573135082	1.83834970725561	2.82653402286521	1.11993771270869	0.739131823883518	2.07994672254025	2.66488582438184	2.19735884902657	2.07983337508332	1.92887968532153	2.26389462113459	1.5695085061452	1.74981909757758	1.09638988040162	2.33431571313407	1.75759687873383	2.19356452590743	1.89788909288085	1.89383758934264	1.69102591467456	1.57228880205529	2.12162169782861	2.41506828243332	1.10780715774929	1.44062064608623	2.03704251672398	2.33707889686334	1.88755166443436	2.09535492349176	1.8978015131735	1.39952187302883	1.8884851807811	1.47819789047719	2.16592604217124	1.63496546538099	2.0088051654656	2.22068823919817	1.85598983820239	1.79347660880164	1.0556030309905
RNF24	3.44219872938481	2.39018194700276	2.7995894929456	3.17165154634355	2.2346300817158	3.25076489836545	2.832322242659	2.08542855092914	3.13225059766051	2.79309367758236	2.44243238700872	4.1348333765689	2.44053680052587	2.42188565287114	3.28576365345546	2.63599927674141	2.96421693889312	2.43987089040939	2.31876072549432	2.30706375720165	2.76919460976684	2.32868946728294	2.71191758994577	3.15875327136815	3.269899874598	3.60936905073632	3.55871088857975	3.3517741205718	2.73174531988606	2.67215439703148	3.74844760963699	2.6314619295233	3.1112959646997	2.52572447227537	1.73284396623127	3.77117013743968	1.85695103505052	2.87548567350478	2.27035346711115	3.51939142314728	3.2993339130589	1.86872978355564	2.99241235274253	2.40851136406042	2.1312174189953	2.86817733384329	2.91019944377176	2.60436917300202	1.86300109143317
BCL7C	4.10766087097388	3.98119874961609	3.82764032666664	3.38832985438503	3.96710102005918	4.06465351528278	3.93674503569488	4.17734914103018	4.3555540143324	4.23106441923146	4.2808463840064	3.54925224550597	3.30525397444861	4.39387424463273	3.84672185867619	3.1629477519645	3.82068635345376	3.07636621065024	3.88642557940321	4.74459065063014	4.17174480183027	4.98681325122164	4.21199620367893	3.75453733979263	4.57677665825631	3.91122583216711	3.9518009007613	3.80844836214986	4.65167183015438	2.83658290987183	3.92362198686835	4.32379842445646	5.26743185750267	3.99013102231416	3.93366738104997	4.14471730479524	4.25437169037364	5.10595022672871	3.73572604255133	4.62955726522859	3.63676751836373	2.82806764998233	3.70829630698311	5.89495114880997	3.71570851044899	3.02036755841498	3.97758924423841	4.29586629228597	2.65618247816654
DROSHA	2.7679544024566	2.82477440880593	3.53063396962661	3.16424117852117	2.55145376368994	3.24708586143306	3.06172414675222	3.99515804399384	2.76189510900275	2.71941828254107	2.97106186551826	2.94423001402754	3.68092771131321	2.87487833072927	3.23794399552729	3.37810639746129	4.40132513340585	2.92315874711023	2.9700287893714	3.7625322828288	3.06026870998524	3.27611729719692	3.23635300043006	3.17525253434781	3.64264268125203	3.4960157969541	3.32338290218878	3.59942231776216	3.17718915029607	3.21402042424324	3.1084830358168	3.05661616874874	3.07581605429934	4.19288638250913	2.34105504879676	2.68848466880236	2.89790278184801	3.17690910077669	3.41691666861254	3.16325646040303	3.25624832813707	3.75301523576805	3.15273298474793	2.95289624049419	2.69482011173085	3.95543410920616	2.95055338877629	3.16254053643996	2.70272784311046
UQCRB	4.72088691297706	4.14269377724929	4.60107844354491	3.78687327838787	3.82712431719723	5.41410616094374	4.32078648154423	4.29021464029532	4.09880265389019	4.16886257030545	4.62756340005239	3.15028590230823	3.91129064100423	3.08928357934462	4.0327824423292	5.25255419215099	3.78774601752074	3.84640764907804	3.64786052163082	3.77334338039667	3.70615676333277	5.46836368424816	2.94691978591141	3.79329753948656	4.43317039193528	3.90721901818108	4.14794091881346	4.83868740254871	4.56855141780723	2.70645893250536	3.70515383083474	4.69387361224487	4.147637200722	4.27620324669802	3.64122926520766	4.80225604751264	3.99949312852118	4.09444188650118	4.63324142874982	3.9533569904773	3.99548545804002	3.95450365002542	4.14971793300923	4.51358103633313	4.34871899127935	4.51001213492347	3.40030014186428	4.65607613021229	2.57000713763159
FAM69B	4.99846514331034	2.70333839703971	4.09592438041301	3.68063540582372	2.10038957230749	5.44260467489722	3.85157353806913	4.44665944627007	4.15835158925628	3.45519172153184	4.45163153784998	3.74138325958383	4.22443444365668	5.75680330720811	4.33005890184492	4.02086975790901	3.97389975992361	3.33971734565899	3.4303614363363	3.52974514840036	3.84472301708754	3.70509843027493	5.02371689540087	2.00824143427883	4.60884561863124	3.09550151732	3.3897583387823	3.80389078562887	2.396980938248	5.08644493303736	3.65675802024343	5.73696323369067	7.39846904591123	4.48867871830641	4.09726416826897	4.17946268852377	0.649298396351535	3.83480122689409	4.29047934607701	3.01365907268331	2.85661473282827	3.5728408454607	3.28622192873355	6.65181717928075	3.17474391076886	4.54261716767549	0.56995869875515	3.75234889530547	4.90940825715045
RNF5	5.37798772909022	5.41698962266828	5.60524035256915	5.1857715183714	5.32021686793594	5.69827623838454	5.57858706284958	5.88502353620935	5.21552438619038	5.07607683557535	5.63350653975679	4.62311535745945	5.69763969024784	5.23209861257994	5.41687373027292	5.83279338693729	6.21377551461789	5.33563545777182	4.32476701988086	4.96540697943455	4.64207547655675	6.03409684091715	6.17034123893218	5.10789955834694	6.61325756241268	5.5734298069757	5.91311550927168	5.57445040313759	5.56313312040534	4.26983890360218	5.22376855752353	6.43738305912677	4.8927130057319	5.93867728909726	4.96823054124213	5.48835311014247	5.74187797280382	4.49848464071404	6.66207030027249	5.82987126607835	5.45916244298997	5.61889631944055	5.68248709095966	5.8942984609525	5.22134878093156	6.30461888064837	5.12997268977195	5.6898682322384	4.6404295313399
CDK8	2.17768289366186	2.37852119646351	2.68613237411003	2.22892144783886	1.67761352463163	2.61056570066992	2.38912495166864	3.1609082296188	2.25519508574296	2.26756803317574	2.39129604958748	2.40281138825332	3.43237870349544	2.16041554121553	3.12318834553553	2.7278585145899	3.55058295714414	2.20792487524678	2.50346210745209	1.30726681551195	2.66791920899989	2.38550197951264	2.44088657771874	2.77156545820166	2.53528237097855	2.33343718500182	1.96380692613034	2.88800492279987	2.6316780298687	2.28754947921898	2.69431493678993	3.56830474232545	1.76107864117724	2.52867397827488	1.49999978204913	3.01613375683129	2.3272155606915	2.10492075998131	3.17830218878878	3.0328861029268	2.65421035164349	2.63958576233868	3.09244854757831	2.09185814015747	2.2686451637133	2.60091220740776	2.77572150493995	2.54353254046517	2.22519202951187
LAMA1	1.50216071143903	3.64163011047635	1.01948065046792	0.225885161259928	1.88984233673934	2.83141765625496	4.5817477911298	2.38835284828584	1.95719943336798	0.279719607623157	1.6824597555261	0.631937319723184	4.19624126231644	1.28209293193703	0.971500165156016	2.96890647634297	2.82463758004054	1.38209406200926	2.61356815268553	3.16081668906543	0.104780277599366	3.00607830116687	3.08089115476132	0.30740113798828	3.519141354131	4.03500345307299	2.34893472832664	0.446780695359317	0.327030086258721	4.58206244401282	2.9613493276637	2.16903419657232	0.849618997439999	1.50064142422718	1.02151110142232	2.88862285219342	0.0382938141797666	1.43049670762131	1.88970488455423	5.08361389162002	1.11925392921051	0.0513614396539104	0.135093997256245	1.98269065655782	1.34290692107791	1.03024324345004	0	0.539503536978027	2.7019482535003
TAF9B	2.98945490653957	3.26823831644688	1.73022490898577	3.4731093183082	2.76910331894782	3.08407589465509	3.68084805857025	4.26357368299114	3.10260125802353	2.68290566641657	3.27567670827911	2.99630543462448	3.30656753103967	2.14276081377855	3.67856121430936	3.53951199458455	3.72979589435016	3.51688092809783	3.30354142891566	3.72551063160175	2.09166066990272	5.58136279357926	2.71239774370731	3.15361342471928	3.14512647523783	3.28946011921226	3.47557513530694	3.91114523215258	2.99100362782435	3.00305445104592	2.84453677952329	3.6970281589784	2.58823228650733	3.69356899747286	1.91890419804555	3.78292762417763	2.8222928059794	2.84868177049547	3.84832553182569	3.44731331277084	3.529001957645	2.95925273269809	3.41878624266405	3.26884445546867	2.94692924514707	3.32023550055402	1.84059800453395	3.5382724612976	2.47279058713808
PLK3	2.17893419994115	2.41676197845982	1.78656642678303	1.97762375400103	1.63197077084107	1.42235737370576	1.29448918780721	2.21845953492537	3.41677811671282	2.73799786929561	1.9655515101291	2.48806641920911	2.82951215144281	1.99759011769265	2.85157908807966	2.67393908051328	3.71789075749614	2.57794047903308	1.49916415870184	2.46244231179397	3.05709213612738	1.97289757067907	2.62679256326019	2.90941471635579	2.20838003868878	0.914108526118724	2.55996166672828	2.20457286850564	2.04610989598536	2.00160798219938	2.75477290423605	2.38755038523113	2.66332436615626	2.48268986865229	2.41343482723783	2.03154660509302	3.99076893223564	2.89057754239634	2.64857363460291	4.74773228265126	1.90101552576571	2.51776650509541	1.73878963205957	2.40530508495479	2.74668243123082	2.83505366354163	3.61107094929118	3.37802406013287	2.4009180756931
MPLKIP	3.96583783220555	2.23513680619067	1.99527168090531	2.01665115248045	1.52820592389518	2.38154625148428	2.36845063638744	2.66159932480175	2.24739446560655	2.20484877484614	2.36907255055533	2.43172334096091	1.96386557848173	1.24321719328195	2.21457284166849	1.88907992386734	2.6798879443638	2.04173199222544	1.92063922533823	1.76715839326614	1.5690426807344	2.9961872134763	3.08858450229828	2.45372167746457	2.2798863490836	2.26585892758157	2.08239125075074	2.63566109489491	2.14508060391644	1.14442622648748	2.5194408923064	2.79325660391772	2.40835538494553	2.35847375065551	1.61858364155078	2.73271835278892	2.40097619540031	1.96746907038113	2.41080736256049	1.57199243765129	2.03436951606658	2.27344023941196	1.98500920716802	2.39096810650307	2.09303891329188	2.51032979724669	2.20566212799229	2.62045150466328	1.13944271854717
LNPEP	2.03579801774053	1.95474820066581	1.60611396531535	2.71688461620671	2.49668437238101	1.33051870156509	2.41690192544877	2.63949787067569	2.03607884136445	1.68150656493853	2.68296116174401	2.01439583162393	2.5035261547765	1.55150880430704	1.96538413867421	2.71774766875064	2.11414177316884	2.44934777521047	2.49324996733065	2.15607001003898	1.7874523896319	1.60245434642069	1.65378497677626	2.47596845665994	2.95680355982282	2.52622696360726	2.41427214837746	2.76685570261334	1.93893701721337	1.90922531818929	2.36699134803358	1.9753722744435	1.07993309389637	1.82299593388988	1.22687358703158	2.01726601881862	3.21686451738492	1.9673520529887	1.97034922150429	2.56904095502934	2.6395266240075	2.83408894185124	2.78130440592859	1.36146310461427	1.72818015964226	1.73109258218778	3.68538517611502	2.23690282691665	1.40289600200804
DOCK10	0.842600678748315	0.879190254898216	0.492492242497972	0.507335827158405	0.607627497160655	0.269566945877051	0.796275540587091	0.285662014717947	0.744114424853154	1.21225327655785	1.38410723990534	1.90865984396877	0.491677185216015	0.684633091022767	1.08172034388382	0.976701366718716	0.592914375793408	1.57739954569542	1.1109350313099	0.602094658689637	0.866230131481109	0.268803044653922	0.348208520614381	0.981414745288469	0.594613233741043	0.486730133954223	0.751430069111279	1.0263997512654	0.257631638236897	0.351891194780671	0.747095887694034	0.476407511369951	0.0740839542100953	0.456679613416921	0.619929593191515	0.683464957215098	1.66025414629493	0.999397682044136	1.27584829577213	0.56113480349031	0.370674771360158	1.68713217458124	0.469523666900108	0.104680391302471	0.77032485012645	1.85007689014623	0.744631254277883	0.473871823688742	0.619556895051949
RMI2	4.11061627925101	2.92836193016898	3.38328444188145	1.48171976324381	3.92983110021157	2.52121271284548	1.69851923665586	4.32144232627341	1.89325776962936	2.92085571738031	2.7456429082497	2.60063259796761	2.7528822633183	3.57946755467246	3.0998474921934	2.59381685548386	4.04498329538584	2.04434479374059	2.76208860604965	3.26507067018044	3.72513672237661	3.28661693167861	3.4316692335657	3.1074232871977	2.46403248394931	3.53046489704163	3.70889713027096	3.08009178352383	2.26037709688801	1.58390555360469	3.21517491606606	3.66622234422674	2.47743525663412	3.03599844144002	2.09286665094796	2.67778960209989	3.09151846986325	2.13689267174683	3.72796501494661	2.52101973217671	1.69795825352487	3.48350518695892	1.76205372279773	3.09647591173392	2.73019258965727	3.53653843889369	3.11444200273032	2.36970007006947	2.09598324018616
GALNT16	0.270241611817254	0.407379816249795	0.175664942400304	2.96635974797354	3.03150994585822	0.692705703566994	0.359196472372275	0.945319053418256	4.01734972615541	1.39594218928596	5.05850365227548	1.97527339962766	1.37800126198335	0.98575149908771	4.38516269699256	2.12101604152777	0.539514556191913	0.717875412209816	0.684668887787287	1.83732186432841	0.545750196348407	0.257097467445015	1.45473533683282	2.06665067697559	0.313647354564033	0.444197466302701	2.0303577143504	0.708109371076925	1.37973081645576	0.375102036635767	0.246644232105849	0.218210128518232	0.313697451361162	0.522520172246229	0.488386395651356	1.31732459553164	0.0393723273061612	3.69097508186382	0.237290855912774	0.463894794923755	2.64736477330893	0.190252907048317	2.52779799290082	1.28489801276986	0.286037633973008	0.173631859983595	0.0153561668518907	1.80181069440083	2.73760466268783
ARFGEF1	3.25824791056065	2.25747251194606	2.43477058050296	2.83902742886653	2.82500322680346	2.9430605386546	2.84900483908745	3.11602061639735	2.12521932530599	2.65756485379169	2.27308805319623	4.36438888770191	3.08237490687491	1.41037390623602	2.2678274451926	3.53266949151079	2.97516462286875	3.03449006434131	2.8270444624042	3.01152243345235	2.55980429932779	3.40360588377171	1.53417589764496	2.90426003582257	2.95687244371235	3.2966303614655	2.69620435034295	3.8220682997705	2.18160850626635	2.47002929758989	2.64938737258312	2.7635882987642	1.81017502310771	3.39903710673185	1.5976086711174	2.56454803283987	2.87344740651526	2.2809957503406	3.36700352687075	3.67109862401001	2.88324438038597	3.00700741737155	2.76089793453503	1.5001339115318	2.24207408188384	2.76046501572406	3.40732465752705	2.45298208717068	1.54231925030694
VPS45	3.71298683022893	3.8024643130014	3.49412009520802	3.69651005920701	3.70879577706494	3.21053765353044	3.98079778382197	3.55979866249786	2.82938944537917	2.8394841413632	4.04757120141405	2.8686523032774	2.75910419457988	2.50447012427196	2.90910369606852	3.3344655651443	4.04334171383531	2.97831259302253	4.04256492985717	3.09536883596418	3.94426913993065	2.60690488301144	3.14784536656827	2.95561210203268	3.21163084365232	3.26423302447015	3.28771376415635	2.60034194789768	3.57216163749573	2.57078074568511	3.35190553990275	3.93961380364136	2.59163764252402	3.24939674331547	2.516990033506	4.02114393949573	2.73231325430631	3.09229132499985	3.9902130982947	2.54223946365342	3.95179789642963	2.52621946203776	2.98738313249148	3.37335210219521	2.95863198066937	3.02559620961527	2.72902077751023	3.23151076367609	2.11921225849773
ITGB6	1.64145109431373	2.08290336587415	1.28919149341731	2.57491874303468	2.37220516217778	4.91956727496605	1.94828544710838	2.31293294012064	2.80193205358434	2.96896428954608	2.20501920888089	5.41698208590388	1.80134891117101	3.59913302991206	2.96453705669291	2.46183746192338	1.72224094532509	3.7869693563967	1.71514466676501	3.44129354730206	1.4290815187852	0.700811439770058	0.343636732944679	3.10105886724746	1.29676993086039	0.879201246123506	2.20417696145802	2.66384680679832	0.940237709030391	2.95735069107374	2.29140912310792	2.32499722448788	0.984267717192746	2.08646242986183	1.18690827424979	2.53540391502202	2.09219775382525	2.75327703784422	4.07949215935569	7.21657994511729	2.95015501195243	4.36895849474301	1.76939009714267	1.69543895861291	3.42536383406997	3.16713269104722	6.2820420990922	1.79098846291028	1.50768823126639
USP18	4.09746559084428	2.89584049194314	1.23573124781334	3.10831668451179	1.9938922612196	3.19202680349918	2.29208181077503	1.12166505185192	1.46705493756289	2.23730570466724	1.73755209484796	1.39445428594757	3.42948833839348	4.92433168659396	1.66365298128261	4.52289730132857	3.75385838584124	3.3744052703157	3.092596235832	2.38916166679819	0.995376554000707	4.95985646874922	4.69460102930055	3.68917374644753	2.65579257945179	1.27912166423363	2.49200207962913	2.17495749240271	0.911236825669788	2.85223427153447	2.55061648097538	2.23361020534537	1.3771232622955	4.21323068554062	2.12762550662582	2.21499685647297	3.22685389582548	1.46656915726036	1.87016657203818	0.819941605778333	1.9214751715987	4.15377093800983	1.73910673959717	2.27505352768178	1.34782743613661	4.77731485011665	3.42933243722528	2.02804400243678	2.90328387041156
LPCAT3	2.94731913689662	1.83199198045498	3.2718128102398	3.4218356231522	2.95811221985746	2.73774325737917	3.22681723803093	1.69409201867999	1.32420739932825	1.68699200173234	1.64504550305635	2.12626058400573	2.09023954243008	2.6281473302045	1.65326200981105	1.59670575201758	1.88490724217274	2.2846289799165	3.54196725383345	2.24156487925355	0.798818662660019	1.6102771171005	1.49017541848906	2.03985278874043	2.3471372883948	2.20745641058436	2.26010410063364	1.7284221961381	1.33696061720406	3.16514223190419	2.53485020448499	1.79093910222308	1.66901721099871	2.31697602192701	1.15039014374127	2.06356467815474	1.85252198484952	1.18921856881444	2.12928580644177	2.46529764686536	2.97625063673905	2.32078912988268	2.57781919629929	0.224317070902964	1.0414828950442	1.31019351332855	2.35789782707845	1.50495156802707	2.15328900629071
SOSTDC1	1.45927391108457	0.0545260053261455	0.0745379606075172	0	0	2.08272634154191	0.0363966340695134	1.32699736641557	1.09407377389834	3.22665585113798	1.29003600238878	0.709662083388525	3.15752733545288	0.262034230308645	0.506800139211078	3.0334095475959	2.08353903350469	0.586119616122751	2.40893582375869	0.0247360465522048	0.103506530384658	2.70717386479612	1.62014919103414	0.68834415806984	2.0077387961883	0.211000218410126	0.0938431647359488	0.582853735777553	0.369157484455044	0.513231140514848	0.0264583222276109	1.71853770879039	3.37729318845906	0.132410806789923	0.131090906797222	0.113258856712442	0.500121725641058	0.224906388637753	2.23611188098043	1.46965122008845	0.0483009116499583	0.938660197540522	0.797092984593424	0.435122678421707	1.09438282485571	1.93116592220583	5.38561197987184	2.33588260140587	1.27600847934726
ZNF850	0.586610591474238	0.75843777147408	0.335367323980654	0.310214498527043	0.409988869755432	0.719962018348477	0.523379181457197	1.08083021736744	0.453140653878267	0.349140115087206	0.469035242788444	0.662913550787447	1.35217032206339	0.670468604606325	0.925500187668975	0.702210557019198	1.42785104414631	0.404149956201391	0.843127738940715	0.575623861475424	0.588613145624309	1.67262855566683	1.93238983542841	0.39861649422766	1.56037980172707	1.28030148331143	1.06013047202151	1.48884001918913	0.412191800895483	0.678857442527382	0.87024905269188	0.582124080266201	1.79218128847242	2.02094279108292	0.274725701689346	0.470848368872123	0.548226359400655	1.44744977351411	1.14056276262151	1.90070171047785	0.588907951127534	1.15327791437016	0.323923640796712	0.760711727167809	0.452917453452357	0.669214769573328	0.571362255287612	0.863588010228431	0.475172408780359
CAND1	3.14624284786855	2.95337779007779	2.58801727536178	3.61154963978662	3.95956797409366	3.86338147067162	3.67099998174626	3.68891166050099	2.50598268326326	3.07758796889703	2.82828117094052	2.75572557269564	3.27252222990301	2.23655085868667	3.49195779394952	3.43188644477082	3.50681181112815	3.11569555383972	3.48740410869226	3.3999393097228	2.15115299133465	3.16073292998633	2.30204127531098	3.59011269457455	3.41185843871279	3.6566656868285	3.61291324304079	3.65797460002237	2.44535992519251	2.94614326091783	3.4014543338768	3.77177165756042	1.97000633908171	3.59565525981904	1.75588455487109	3.36006256659011	2.9565787242141	2.76660227294747	3.54015996897158	3.39583443669465	3.25210943959816	3.7753129966969	2.87789306777492	2.12234493330414	2.54465398086758	3.60945958056613	3.0874821686806	2.85006399080592	2.06482273947819
KCNJ11	1.73146896236533	1.20671573190153	1.12886170054878	2.4573559901315	2.20325038179491	2.13840030965351	2.40392153649928	1.57348565582008	1.24506957526047	0.841231969242931	1.13929825036036	1.08722422045793	1.73204807160526	2.07255840715533	0.817812468472432	0.339577988029372	1.18783754509059	0.685188054574937	2.06575477935363	1.28781668200295	0.573370550896493	1.37202122056091	2.54551600202614	1.89614196520511	1.55953698043349	4.33412419458783	1.88655734875229	0.704997435347881	2.06125084061281	3.36350091457565	1.24576769488859	1.83891752861181	0.656494428390403	2.21271106055097	1.45612702464043	1.63477858478106	0.278818896796062	1.49721131660661	0.793453889532677	1.51593617984251	2.4473748775671	1.01750890607948	2.11925930825761	2.14597491430315	0.591259721550868	2.66025410704981	1.25275531150187	1.09897996293708	1.87444578880704
CRYBB1	0.273032510069716	0.381319757685598	0.261010528289296	0.406531440758682	0.194187272536094	0.348961169542883	0.320139403582104	0.251626386279623	3.71330972542842	0.628644469694083	1.97798173251028	0.259040633140055	0.181018796497738	0.969202950876624	3.78363576299851	0.658733811159186	0.579086214481241	1.05046138189977	0.673844616432641	0.208185055228458	1.11665713822932	0.239263125737236	0.741838080899862	4.17011155518435	0.365732312992081	0.277454770814967	0.421538620619842	0.290927822040996	2.33831973147819	0.185191841514941	0.22174314443042	1.04758136045284	1.41975822716114	0.238493066649633	0.616974582107715	0.525924080629427	0.695878104994714	2.65538930092734	0.738502283047414	0.0596947231409226	2.12490930516618	0.821824197785405	2.94942611404027	0.310839395662618	0	0.401690320955074	0.143905949827608	3.08406431587825	0.782753968741938
TRAF3IP2	2.48071434656512	3.13488561547585	2.81894472377292	5.07580052261374	4.04552202149478	2.80589842756334	3.88162907025994	2.58291044469073	4.89569536884344	3.65134328302605	4.81784257831497	4.87751793932895	2.67959338285442	3.64879842793292	3.85260719384607	3.32453925503061	2.46692802383067	3.82550068864727	3.32339588021274	2.88160303244546	3.91967172727123	2.82483430020406	1.87233684870361	5.36994336471303	3.53405046838167	4.40408847555908	4.16636719517154	3.12142669685554	5.41899807085798	3.47026870731455	2.87072952207206	3.50678168890898	3.97771278821729	3.15413653301515	2.90293674432597	4.0670900877	3.07282634716929	3.46300532969366	2.47592702489679	2.51172588790077	5.73275954659514	2.67251238589993	5.48432815998841	3.77990896862256	3.40678543607414	3.12316728318295	3.35492117260583	4.98774647042145	3.60990030057435
POGK	3.34020456262224	3.9110700827013	3.96641498143503	4.22866206956128	3.82813461897518	3.18892818826794	4.32331483451798	4.47573760489433	2.77737156902727	3.3309077972853	4.03940756431676	4.03366403802461	3.94606394793525	2.60126688464334	3.33112234341713	3.44581726758329	3.50283470240019	2.56012733831187	4.496274507964	2.79455465842211	3.93494603978905	3.69162039781893	3.45469483921877	3.64615731281558	3.82366776667843	3.54848413467285	3.73190131406259	3.31009992867728	3.49971937023365	2.59737470038585	3.295023085879	4.15978892379357	3.65604765582362	3.52830598264178	2.00011163716839	3.91697115869208	2.96202254699222	3.16996622122198	3.39225565917636	3.84155457932338	4.29038979964888	3.71768916689946	3.22548009701664	3.71610044264667	2.61713296508598	3.59909730020579	2.98778835997163	3.2674240190826	2.24657293776116
SMARCC1	5.29307267512057	4.27496313858696	4.15036383064772	4.40669696109317	5.30414913655896	4.25060802739353	5.16597239603496	4.8742528639302	4.06341198403111	3.93641986862378	4.66549141912876	4.29187624063597	5.54621428805223	3.5596752976986	5.30813895480898	4.26431159097029	5.16776958212676	4.46496185896389	5.16458257095584	4.30633621765623	3.36955550321348	4.6823711406432	4.88878461471352	5.10193156730352	4.55560370886899	5.53262908488084	4.20191089185814	5.14499812225867	4.14224849344546	4.62425067961429	4.79414372861832	4.74220618773826	4.81897323914005	5.41641854900297	3.07305426622519	4.56027655709648	3.94770024383635	4.54853358333771	3.93417575849928	5.4533613593274	5.21725930435132	5.48088155665577	4.88785730883248	4.03367130348207	4.15522299801567	3.99849823473812	4.34791552532221	4.75113036692124	4.3153961044014
PRKACB	1.65140487356039	1.72863258132165	1.79948937609099	1.75919274207455	2.15200905270462	1.78829939039207	2.54704169964985	2.91553296207187	2.04755914854196	2.20040119646995	2.9427191668409	2.42002257675546	2.45181528542896	0.813935317942886	2.71689184974488	2.80563122407075	2.5537745394049	2.27539393822345	2.38631428678274	1.75015141077818	1.61521926784894	1.41783313121402	1.24600887536331	2.36685250586625	3.61058660079779	2.35136656851956	2.28061661848027	2.5432995428268	2.75573798434781	0.727713402880906	1.54158224301693	2.06377772946378	1.11739477334272	2.31089393578167	1.36828492221689	1.98294054230275	2.68345409205804	1.57710636751357	3.22512508403246	1.66856661572436	3.02455551963284	2.0005905050781	3.44904178263686	1.27002520283247	1.79234236505903	2.36052729637045	1.9301945210789	2.24493165874565	1.02402479597079
HOOK3	1.94186271953043	1.969740955562	1.37972867675993	2.46823882876269	2.29175350775844	3.36966335414817	2.88613674328751	2.16978525850947	2.20912581387741	1.84757155649578	1.9663585236637	2.43312501592318	1.5566626333004	0.793791292798625	2.84665586035358	2.35512509052878	1.7200123028361	1.88206233266248	1.98754958499383	2.30783249022662	3.58285292165552	2.13994255744353	0.492974992054132	2.72653358858282	2.36872234154931	2.63992548819576	2.4177100732936	3.2638552902226	1.98383118968951	1.48102585824975	1.96436093252728	1.84685365634158	1.62762022849055	2.86328348825628	1.26294031474553	1.97920537984465	1.81197268200461	3.17243702647363	2.11751198007084	2.3452562740375	2.38962250564618	1.91423248682495	2.17825193386124	1.29685742789212	1.89572889755083	1.77049568758899	1.76457280005053	2.49246737758237	1.30886934884919
DHX15	4.76138426082632	4.101774362053	3.54840116513434	4.11260480008905	3.2952944153525	3.91286904994171	4.36857920562208	4.64769990792522	3.87093775934243	3.65744963175797	3.8235685766747	3.6713792960128	4.79367810723703	2.88350849109594	4.14435912561768	4.33203764774813	4.45542631016057	4.07478187013461	4.47115305876398	4.16890798330709	3.31264484496795	4.05160092485281	4.13842598685091	4.4672392005761	3.94936097211929	4.67179389068687	4.28354993571236	4.48308630218516	3.8006016497078	4.43426547957662	4.78534399554732	4.16811055204794	2.76764160483468	4.9216727673534	2.92188350616432	4.17781037184333	3.69572017864443	3.72426012465603	5.00657434141254	4.27886078782351	4.15331538161638	4.78177314883005	3.78357976723515	2.85082153997289	3.70946208347708	3.63423419040076	4.15999759385735	3.79878802033473	3.4654911974152
ENSG00000234409	0.165523615039012	0.123550962495796	0.317503398774497	1.63429731234527	0.168897013383729	0.334897156919575	2.52222131868146	0.46895396694323	0.621207666236956	1.68069794315009	0.394561611631275	0.641077319906336	0.546907884691644	0.206783790095879	0.510759637178763	0.830001030422726	1.81309844765574	0.565752668421858	0.329510339524135	0.247732634888306	0.546403010550434	1.56827619814508	1.38121245518852	0.185403050277285	0.533762193085406	0.13420818596987	0.420114599785503	0.35314269126939	0.183174886446138	0.772655614758717	0.779119622026055	1.1511159240632	0.382996450332187	0.290584874833721	4.30515210767428	0.54101370428224	0.401196161488997	3.1213016315881	0.33528827940321	0.1590235407196	0.635273845698065	0.350807515884074	1.11453689099971	1.31743478539644	3.67847851796485	0.300939328966951	0.0343730771943117	1.19111026105302	3.29980944419463
ATAD3C	2.58001095281431	3.83999135099285	0.876164003348957	0.525867607748111	0.781404139079676	2.26769299534166	0.264581309731577	1.922564485886	0.495510358109614	2.44454874423757	2.08089503577568	2.91356238226079	1.09091800626429	0.465176109460205	0.701342888872241	1.42776595533979	1.40911168729484	0.236507164711383	2.32822814563369	1.38000082308227	3.60284036994045	0.659896184222701	3.75324634250602	0.515918894360943	0.535892632854279	0.121891437613668	2.55849989868994	0.0866827549168648	0.660271882192997	0.413780234290814	1.19494021477755	2.74991923112872	2.31013245441599	1.2660376765057	0.823039940299511	0.913691471066833	1.98291111632151	2.1235785230926	1.11881982920727	1.81930103303673	1.09283578807185	1.40191284522989	1.10868280908724	1.93275609313202	2.60811084076871	1.25436176813851	0.67005793793532	0.956439899363715	0.831609455073435
RAD54L	3.2091074611399	1.66889331297243	2.08363178918232	1.22656005987753	1.68350869759339	2.71704662537956	2.02222895108356	3.19563342960134	1.06980262620155	2.16337884060904	1.58475643034427	2.1455427702785	2.64422528181201	2.64811745558604	2.24725899226389	1.9470975177094	2.80473814331761	1.24985551136925	2.26042729743249	2.10502641308694	3.19996525340072	3.90564417956869	2.46119937525321	2.64148538156505	1.88173918625179	2.82271328441711	2.68846739151184	3.10503966861589	0.95823949319556	2.25432886345032	2.84777484508561	2.00131769446853	1.97620590083239	3.52316376517694	0.909840011365148	2.14834440537828	2.07153806436082	2.04169842766223	3.12994279260041	2.5604501425632	0.783131721424003	4.03020966014926	0.425569597467404	1.68500035395084	1.3073875440036	2.77798581154891	2.50242338257297	2.11850963173963	1.34587240419821
CHORDC1	2.47420744329627	1.5947478748648	1.89362420533593	1.90930631930084	0.946819884564138	1.73339553736054	2.32668588377148	1.93860421640103	1.50988495356354	1.14689080436098	1.77024595624561	2.54819756556321	2.17373442772872	0.69666679876669	1.65885013927637	2.40268443108437	2.48788765094063	1.53330765702284	1.8654095106235	1.17653388419255	1.70173773896678	1.8104383173062	0.66753884520255	1.88287916679109	1.59183866490644	1.55270230297145	2.20269887165525	2.17390294234431	1.40305301477979	1.20146573544409	2.26873113629286	0.993308679932567	1.19277482729356	1.7489565237756	1.73516371911757	2.36171287885499	1.43666327307351	1.90337136245216	2.31394499887198	1.67112026596023	1.89004366115705	1.65969906969858	1.38913351001558	1.02916471152239	2.24807636257727	2.73875545099288	1.62091129003191	2.08077723284328	1.01059525052474
DENND5A	3.0293047549899	2.93807096943885	2.16263881583733	3.64440622092064	3.3483020669336	3.67891483344392	4.21196029663205	1.76558156884779	3.23029782175089	2.78976193347062	2.64394046032682	2.38317605868562	3.61991814548339	3.06198548548861	3.44221698366725	3.78055085765757	3.77086867132185	3.25059970082126	3.74908955775651	3.09533844148749	2.81573353765888	3.63403749358996	2.98901667541705	3.54105689242673	2.51021761809785	3.70716202748886	3.48055116011174	4.10289838299668	2.60562467836024	3.87656617321063	3.44171724161798	2.28181497928101	2.46977185003076	2.98676020985951	2.57468443939239	3.33611069309601	2.47678378321883	3.22805254123155	3.29191425260516	3.00838884682586	2.99475334487321	3.31787718471239	2.76095642109734	2.33461065910994	2.94210715275126	3.33654449266315	2.58257366216526	3.29712555700852	3.6625565482196
ATP6V0E1	6.54934572551368	6.75400601006365	6.95099547331207	6.78658166041367	6.92161686161428	7.55777691382975	6.37907833161886	6.03432425313715	6.33057435957178	7.41863795040077	6.71505021387877	6.93222351721932	5.96308844667644	6.34963948757976	6.66166704172984	7.06415017913567	6.11246672255627	7.22279450554863	6.81459368064498	7.02600921062343	7.07885380981123	5.85318366263631	6.36940120827622	6.77127600234883	6.71162139209112	7.44648288256366	7.1389466606303	6.0613239203028	6.0790103747751	7.28073504957974	6.3752441213046	6.56244007246512	5.65349588600629	5.93252085235181	7.02231660451368	6.53624308673837	6.96126154901319	6.17143549302779	6.69143435549999	5.8144006239042	6.30609980731447	6.43950169652288	7.01496171434232	6.39112234763087	6.92403075361153	6.20228335459587	7.18471093658686	6.52663506866149	6.84075330595426
TBX19	3.13139439498987	1.49993710165273	1.57990773362261	1.86522755221629	1.34796376468783	2.09183707330874	1.41314324448602	2.30891944883971	1.00380135842961	1.46270492589859	2.02244988599298	1.42165226802674	1.01433360197977	1.23299463882732	1.12356604525911	2.48085810499242	1.40143803425686	1.34339108762054	1.50783157890817	2.41017645806638	2.77626318468672	1.84143455437528	1.47583738140162	0.673440352375757	1.69337894891757	1.2101100142683	2.17287261147531	2.18193907151984	1.39033149995579	1.08232981065791	1.99531931020291	1.51667070867889	1.57129589787663	2.64568214068944	1.33100299519785	2.35931570053048	2.16247628030946	2.33942897110904	2.00480173730742	0.570533482005284	1.3222899510489	1.26363934491446	0.946638099563762	0.813632407541463	1.6622099125342	1.34125250823421	1.4503045382702	1.71468678106068	1.30565483851536
ISLR2	0.373253843027272	0.366072769609669	0.0306790663311618	2.80973911745186	1.38599423876124	2.75705726463564	2.20070711197896	0.815447829076142	1.6929036345845	0.612059373280728	0.909803416316153	3.8089871953028	1.1063566183885	1.79653390972976	4.19712472567336	2.45874193468492	0.297956278834284	0.660340735592817	3.0586989952579	0.724138513264604	0.104840166791557	1.7508342934878	2.1708729196403	1.5520996084237	1.0163516806353	0.494222257305747	1.08199190603194	0.577587885841658	0.373501932576232	0.381909411431718	0.44372805844638	0.178125767148003	1.78778046633843	0.826004899089249	1.83350997475232	1.86722968940151	0.402611517212213	1.65719778523833	0.92648685274393	0.146431316260375	1.0250542870634	0.275909082684762	0.17734846408603	2.98050274810286	1.36836337694167	0.08508788432135	1.75471870700217	0.647817348231552	2.55498092293178
PDRG1	4.29525228562973	3.61205283907841	4.4422081393419	3.42784766843624	3.72660865095992	4.82837295517305	3.50076211377341	4.50144216429286	3.41897555924629	4.18168948203662	3.53877568923971	3.22960771424604	3.87191636759247	3.81589028413107	3.69340109777901	4.10609187881288	4.6623520923859	3.81018906821113	3.52703121235402	3.79997307343902	3.86131484613494	5.32414131634702	4.71075788228695	3.38301306390901	4.30588164804291	3.70130496356525	4.88020195484705	4.02945183494271	3.71842521963292	3.57027826399404	4.23619092424974	4.0678264787208	4.50407383600039	4.09269579975701	3.76216360668436	4.05375955679576	3.70379452204851	3.09036089962986	4.32279106427617	4.22020654685464	3.61488817621558	3.82192586392932	3.76054822095577	4.07521252311726	4.08228670174243	4.29971404674225	3.18884207309318	4.01562060247342	3.4997859304667
TTLL4	1.94302287021671	2.06539424002549	2.85924687659018	2.13030075548272	3.03746973569182	3.23408825349878	2.43476993715567	2.41237161984567	2.33856621180673	3.09615297841349	2.25889366241933	2.95311144869895	2.97063811517474	1.87356764245787	2.53442980144064	2.66318755192435	2.62766617325001	2.2285163587045	2.24654578107957	2.33824708358019	2.77406116791956	2.51685951914258	3.73768349955271	2.05740232595024	2.47951485967861	2.58546484204058	2.58529872606034	2.24162327857857	2.63627220357742	2.44068155477119	2.46949284918735	3.37026527297345	2.15853565660885	2.14676053702369	2.56011552694365	2.17179683862763	2.150175221285	2.32690168221504	2.42848934870783	3.08841579021784	2.27829045674501	2.86019977709274	2.05993763094349	2.07762012046584	2.34839996150022	2.66208061984927	2.48480529954243	2.04939665712049	2.1596531667718
HMGB2	5.23906288667856	6.04318650439084	5.53294322803708	4.752153812463	4.63654071898152	5.52896558449207	6.3759200646474	6.22948084990669	4.48330348256135	4.75039196855712	4.15257764526304	3.80783484164237	5.64540101784052	6.0718552975853	5.7413656953093	5.38929562417203	5.96757787483353	4.25712830480768	5.57699199985099	5.27068208511792	6.39897859615607	6.57182002733288	4.87284301410391	5.96655148071133	5.20134670169036	5.9190726024166	6.67578109370212	5.76494943835454	5.4451217405255	5.53236903850851	5.63445001888489	6.27084530237173	5.53005841206595	6.06738690424661	4.28860451755649	6.06948393736728	5.40603340078192	4.56233074295389	7.05824147044543	5.09381157622956	3.73864388084485	6.63752024288269	3.58783078953122	6.84070840277253	4.85615255795921	6.23585732864678	5.65819823979899	5.50452992153884	4.35718918651964
UBE2N	4.09596684399914	3.94882685655985	3.82412306371477	3.98426591792244	4.24898247720098	4.54255374601377	4.11358485396381	4.15061854816832	3.4967846625498	3.67818081443482	3.98161705615237	3.78760596612181	3.78244709178322	2.93232423545266	4.13719915301134	4.31206588960172	4.8456795984237	3.84113296059783	4.00094758030982	4.42168194381781	3.43103411916554	4.52636439094653	2.10128094963931	4.31247760829568	4.14926505664552	4.07721256801083	4.46927209567774	4.09947332958092	4.01649201912708	3.06688305751896	3.92124403393564	4.61157129802097	3.8237548457382	4.24496088742711	3.11662672141829	4.12940136588655	3.67447624329419	3.56651839868129	4.3281355717448	3.9286927712258	3.71971806700468	4.16882235237771	4.15849331789513	4.06837375930315	4.03877350741779	4.34274254110148	4.12543316599161	4.11841023171416	2.61348330633859
ABCA1	2.71365031122067	1.14307785612652	1.18567137029204	2.53893018429436	1.65412263910586	1.46128469597259	1.82387609817001	2.73486893730474	1.78932246729764	1.68509623711382	2.29627632506339	2.06417235798047	3.15613643754679	1.10848467124673	2.03775972750675	2.60984507579585	2.90668734938462	2.51121852425668	3.33577329978662	1.62466782960271	1.65786296586634	1.74133212112881	1.59384532043268	1.21692071770391	1.80314477545469	2.38898467955677	1.28181361993104	1.89205446029392	1.22295030212321	3.20557593164257	2.39689400221255	0.712027417885215	1.49754088406243	2.2707586985838	1.06218616610257	0.816888381372655	2.2399878698812	2.25882983239367	1.9410493362614	2.03448958292099	1.67114113431272	2.16418703575565	2.05797288294664	0.693270845324846	2.44378098352789	0.968957949983902	1.11396830250825	1.64740709190487	1.63616762692495
NIF3L1	4.12966179741706	3.73430008541449	4.03684056124827	3.6012008935975	3.99437177116722	4.38711913890581	3.72958063472209	4.2959198626038	3.12597011232259	3.76132469873128	3.7419636692601	4.3169424775742	4.92463310935669	3.76193921379386	3.53338744763798	4.1950088220618	5.21801011130637	3.84305155755945	3.39823650928393	3.5678755506549	3.46049769174231	4.28739597951237	4.49213083108718	3.9680803337859	4.32638996991089	4.21264979222379	3.12504032033349	3.96684938854184	3.33892042268659	3.3452245849498	3.86152001099739	4.70053484146084	3.07741397676721	4.52325181206159	3.08670501104679	4.04848737953657	3.69102934266725	2.37948574906003	4.23131584348047	3.70910261155298	3.37195401090853	4.71402871062064	3.5996606089533	3.291375400406	3.47809255305167	4.21285801034217	3.99163669848658	3.55536354911026	3.19996772026348
MCOLN2	1.2133118766512	0.946420967073483	0.266853261118566	0.653667982655078	0.477258100897328	0.216289923199672	0.699658879357561	0.357910651238316	0.381227807764953	0.806805649364351	1.6664136918486	1.34193156158454	0.875476102679517	0.795710975494271	0.275445566273134	0.945896139375342	0.596493924599841	0.86638880536665	1.45376212018587	0.376513477164411	1.04881552839807	0.625633171674521	0.946519701676918	0.556928948978809	1.0198504220672	0.409412268644052	0.556612655340007	0.28047986127837	0.116102215147182	0.0919071458525321	1.23658802220961	0.128521363797841	0.225756574112106	1.58631900130066	0.968494183952489	0.769032592602733	1.65912291667141	1.06410593376325	0.560023736790603	0.54583142997541	0.598072612862087	1.74819841875627	0.24815757227281	0.387258688067436	1.75837290713709	1.61846406638333	0.555970340013118	0.189267184781033	0.350024351368837
MUT	2.75733463327415	3.45917608870901	2.76683572514265	3.67720115490725	3.70117592720321	3.00630912384917	3.88396615527322	3.22959952480599	2.64427726499517	2.9049405729876	3.17464450944739	3.97128876958107	3.09172462609737	1.62008247388296	3.1152478459585	2.957785579667	3.48417317581116	3.47344653531562	3.45031885310476	3.23204159771117	2.89288683180385	2.18334215277184	2.94274017050776	3.5645466017932	3.71694116785435	4.033452107015	3.00086389022554	3.99408574987211	2.71346146578943	3.49139810146014	3.5952523669844	3.36496391829443	1.80252719718828	3.07720866045881	2.20901395150595	3.54964454395836	2.99241644016465	2.50433325559528	3.60058334736059	2.57402612080742	3.71576069597894	3.10276897745718	3.01169436320872	1.67394630903729	2.50595059488077	4.09151486449394	2.88207062018512	3.41462192479457	2.27258304569571
VTA1	3.10882235767315	2.5378747080886	3.28205450804255	2.72785218585555	3.1158256308075	3.21006137775067	2.98810296576195	3.13466797090989	2.39423218114241	3.09546083154151	2.73391117550902	3.00585799086174	3.05892950600402	2.26394508601178	3.04941306057366	3.17105698452021	4.05993067345729	2.72244888345592	2.86477059326256	2.86350761192522	2.3004561107554	2.74281977742643	2.42525233901239	3.28333978173153	3.70375510576846	2.99787343619399	3.08769375978438	3.18422883571524	2.30516601376861	2.34454688198939	2.94840429488293	3.52302321415795	2.06512528771831	3.314303776298	2.21793513725729	3.06139506423285	2.94525181707662	2.49177316556832	3.67181158657223	3.42978401305551	2.84392005173682	3.20686220761699	2.83768079796597	2.397454552988	2.73549399115751	3.30735035201631	2.82166935628776	2.57021708328498	1.89025693644358
SIM2	1.7783700528352	0.239399018426586	2.58175890933271	0.317419131571297	2.622055084191	0.368508601732263	0.171986003289592	2.30789920016481	1.90936312110035	2.06918042282823	0.361370272222807	2.26063809970755	2.49565614174359	0.0327899903830618	0.183996326852886	1.63553403334704	1.15234257655212	0.327159756003589	0.215060230240039	2.25476593062373	1.6113267508787	0.490845711492589	2.52025103455522	1.34036567954379	1.36100388795059	0.139857898384186	0.190534096963919	3.18006660960121	0.810581395601363	1.95051209922774	0.739806252385943	3.96175510957095	0.20462819485263	2.16495649617423	0.988218626165301	0.319737857741325	0.954076288781769	2.08543480259196	0.132597315127256	3.71494330633835	1.10053101222803	0.0926550739863109	1.28406395051121	2.01686302052407	0.28432110305247	2.17440032737789	2.85575017507263	1.80354317714704	1.04418484904045
EML2	1.77138652995089	2.24699921267641	3.88674591940468	3.04554185573824	2.4564725898788	1.64855094198335	1.76644420591549	1.815543981305	2.46284249687255	3.2310211076428	2.14712355876256	2.12768535398271	1.68963127401669	3.04383578929302	1.6281111916386	2.35496199494744	1.55337808062156	3.13417841060694	2.11452089028171	2.45623478385796	3.12561460345837	2.35582941821967	1.3241017685775	2.23057498571685	2.07349311131147	2.32107119302084	1.54844698191207	2.69439114568038	2.54818723324722	3.28947226925537	3.01427114561874	1.89528282232552	0.763101696018044	2.00046762188541	3.54462331272588	2.80067287735907	3.51402170759065	1.87314131651104	2.52529103716604	1.67388182837444	2.4129237154479	1.73678458587393	2.28595357104	2.29633105966122	2.40574059867842	1.95998621958225	3.03745468411932	1.89470061829828	3.48547878130279
GPR35	1.72438656945242	3.67824560949723	1.80355747045221	0.526597932377468	1.03223626545866	0.767195484644388	0.94327906229241	2.13417698829376	3.69331243846284	2.88972144071712	2.07945799417696	0.522613361288656	3.73370146422282	1.44068266710067	0.760124886196645	0.824697601293821	1.09816733485164	1.28579475730572	3.00029179109923	0.613003144623839	1.37318225981272	0.888744205210009	3.0139361984489	2.2349961620622	1.17966493040195	0.385298364013833	0.485519122575639	0.850513342267516	0.553475893096885	3.05504801352083	2.73496350434698	1.34110170158272	1.15190369140895	0.490397659954302	2.07865906554116	1.35820872902124	3.69635610668713	2.30306832656958	1.18856670541391	1.26282101561897	1.39033475000857	0.718059649771772	0.351960311788952	0.554416686139838	2.77668433459	1.01884171175664	4.07957974310688	2.0485166592091	2.18143459740614
KATNB1	3.29756550293301	2.94710832728818	2.14025099756796	3.95628430399799	3.06012940250079	2.98679781695201	3.56729272470862	2.59412986420652	3.25067390466855	3.17680965505185	3.04017891368594	2.47400298336112	4.0512975257035	2.49668945378816	3.30473429695245	2.95476076132905	2.73725496306515	3.51266928141212	3.36418727544553	3.3271021576444	2.47185305430273	3.75634443710399	3.45360952665333	2.85286823531041	2.71135037862025	3.45187923270651	2.80749325551667	4.01877054615952	2.92842304740537	4.03371172265247	3.52585575449954	3.72894437175639	3.7099353079307	2.91481853287755	4.53838030347788	3.39865838600166	2.89256323039519	2.56246216549922	3.64439493876763	3.46585128523315	3.22835537921808	3.146794966597	3.55386121555153	3.25791863204466	3.45866908312515	2.27457125439973	3.41298566386361	3.4915021680458	4.47005508169309
DLX6	0.0650017219167307	3.15136384346183	4.31620472347273	0.0908533581078801	3.55308056886138	4.61307613334976	4.48089179063296	4.71591375471285	3.89191351663458	2.49159074924423	4.72281974194665	4.73763689143622	2.22116875916186	4.25440967862784	4.01274623319119	3.07540030637415	2.71223237078771	3.50721985890832	3.61146836948568	0.87246432788331	3.18691666743968	2.8893203073575	1.47745801204472	3.8575214437606	4.26447723575188	5.45947535038598	3.64170314265725	3.99535751858696	5.09159948910441	3.55785868067368	2.03753649809556	3.21824438593146	4.79083353078128	2.91162998557361	2.62842362182115	4.49726287662257	3.02764783209528	2.51539087678651	3.1306028079379	0.182665418119591	4.63873879239517	0.305048233669211	4.6513235872955	4.01787129421485	2.86702083812298	0.856690621705093	2.56176294383071	3.36667213952737	2.79739070205382
ZNF248	2.83687940570795	1.32733401736568	1.02673791323127	1.31534546998257	1.27904341340868	1.69334007225479	2.08177115012169	3.60301115916779	2.0219652892796	1.41310196566882	1.74183217696512	1.85321085597828	2.30780850049491	0.706901864251016	1.73207918978423	1.98513531407985	3.06112927216979	1.34399059171241	1.2012804838266	1.73523157176294	2.32916778520027	2.40845565585004	1.52822924214357	1.30635968173641	2.81928149667268	1.64214396888587	1.83171486058084	1.94774759708766	2.28047747974102	1.15505951519646	1.95459071844569	2.21324075585317	2.41487976455941	1.79623757431093	1.07405224079789	1.64524519471348	1.31823047613508	2.23890547156298	1.91753702377875	3.07846299561945	1.76420804811099	2.02451294097339	1.68982989278139	2.04658438157315	1.70343980784146	1.83229129381323	1.65843318183767	2.17968362843254	1.24126179983198
CREM	2.65944492150364	1.61551631789102	1.32380121159464	1.44935171700965	1.95737089535358	2.66822985913396	1.88087315116408	2.5910104891445	2.39423668319902	2.14795898898389	2.01011010731357	2.02541264319793	2.24346977890412	1.59096011940672	3.21202643806879	3.15365283023313	3.0185850935221	2.11598176230102	1.87264655782741	1.98702793312038	2.26563729113568	2.12978540722382	2.06006251307815	2.55289185951227	2.96472861650715	1.88464644896556	2.32694385189938	2.25056712093842	1.66739311618386	1.52960475958988	1.7034894923085	2.68068403074681	1.45375509971799	2.3801523377934	1.37821676913244	2.17490213877151	1.83876842875156	2.32949874770018	3.36007349217008	2.77414797398575	1.83619351960712	2.23236434015271	1.82125433450732	2.17421513007706	2.29348984259853	2.33122951935994	1.74536680099852	2.58213969494094	1.83478193998519
ZDHHC6	3.55613749303834	3.83198918818006	3.7475709714435	3.2917117322364	2.71604737615829	3.01661045464879	4.1411279036912	2.91083494582156	3.92387853349523	3.73406094627464	3.79280875945109	3.7368324555368	3.32209256712436	2.86760642425697	3.6612858978975	3.66489888844541	3.84469327042234	3.21708813989552	3.66366614076661	3.01745831809989	2.92619709259054	3.48055341613593	2.81488754768589	3.69694706964974	4.01191247833534	4.29818473191526	4.23048288804242	3.29319777522173	4.27751101572544	3.27179141833596	3.96966473525975	3.61745014213537	2.61060005528106	3.62183693216274	2.74661917666485	4.26487046981418	3.56888764690557	3.34022194469098	4.27997308989467	3.32983645300302	3.94167069877827	4.2859743459968	3.91778627051941	3.5675753103189	3.72578215864473	3.56915265003582	3.43942494776402	3.85010610527605	3.15671347885474
RP11-514O12.4	0.694339824329365	1.02284725462429	0.101446667467212	0.20095192484339	1.6401617336155	0.511234831303295	0.706491171714983	0.810476254449264	1.09190755750643	1.05288162504751	1.08200630276178	0.666316500455861	0.894811160928315	0.303978794913391	0.294284800012495	1.27331496754593	0.381148485397922	0.669232592027945	0.629194291404653	1.32010535976392	1.34077943317267	0.549759661563005	0.130910637227478	0.791164244114446	0.339105212469433	0.256692912623508	0.501333756965166	0.113796661604222	1.54744677350474	0.647103451546573	1.64893884530675	0.391539154149348	0.720562099012432	1.21451950000115	1.6127345556733	0.907037054872013	1.09659563682126	1.91889145786103	1.39280202323844	0.472957386278672	0.987171768824348	0.480028773781735	1.22036417449422	1.05132249087016	1.25645167425115	0.357040203970041	1.78251955798221	0.0935817253626685	0.324268894325818
CSPG4	0.711052642254958	2.17872217567244	1.53248484748479	1.42334268919251	1.13870284285588	0.807272200635692	1.20687716490698	1.2352201257487	3.18538749487141	2.28341574936842	1.00757946308173	1.3901211078831	1.14301111615737	0.699417179468412	4.56207340132301	0.979977141626462	2.5217542221133	0.966464302043544	1.05535817317523	0.69055514472808	3.37809363521114	1.89501779384292	2.62681425635242	1.99820151805955	0.805647429552827	0.945254604458375	1.68276857825709	1.58297372443588	2.1435864701492	1.79372755344678	2.25431789026742	0.645387644735184	1.59270667300475	0.953608545178761	1.82648881817098	1.59089478403917	3.42888764356916	1.61510855629791	1.4407921371795	1.68625580471362	1.85410669004948	1.4362491926063	1.94189371054852	2.09084542629586	0.647247416915327	1.34510128156171	0.89157500900541	2.72294174986226	2.4524912888401
BIN3	1.9955382888328	1.81031763806281	1.80700366087168	1.71790544756718	2.06799728959084	1.2123531401944	1.97663957629849	1.53350304962232	1.72350576815547	1.92158022877711	2.00614502360753	1.76486311916136	1.56234047125388	1.13295135031372	1.78814802864867	1.82656764752051	1.87678293167897	1.93650884277207	1.70644166671448	1.83663153157577	1.80086183950934	1.35608781948551	1.62233321509134	2.0469935284284	1.06838431868529	2.10755575185757	2.73928108089163	2.554304302728	2.17369558682476	2.07264054326143	1.81837941780115	2.54002415808081	1.54393286946669	1.40074469773256	2.60921461599659	1.91207785529909	1.94302653543943	1.38071684295596	2.53130111103911	2.39224144231815	1.98966722959181	1.23120588613691	1.99619982096159	1.74768342502372	2.36008672067171	1.52943793931651	2.17302453559494	2.22114142182999	2.09243085884042
RTN2	2.03302755419323	1.05224014381783	2.58690130847006	2.49538408525819	0.464691107500483	0.991760592884022	0.573204482165784	2.79933924202283	1.1750851053143	1.936488552654	1.09650847446076	3.10811149717402	2.19983868577806	2.41261035061217	2.11315653987639	1.18113360877742	1.6713801714498	1.05343090941569	1.464745348203	0.754295074607379	2.09304819612592	1.2405686338175	1.9971494058241	0.915773877880231	1.47500417557309	2.83722071408715	0.645828101704091	2.5450098891787	1.09477765415534	1.31711612207279	1.94160068742954	2.47189343142471	1.43860759737841	1.50973818632909	1.26212102604717	0.905532646385336	2.423386779557	2.33873895234362	2.80246547562568	2.85881530957056	2.36020368673891	1.95374526590062	1.06451027210363	1.63417515821587	1.16757179173435	0.431472851413628	1.81179524165782	1.82606843128853	1.35866851390163
TMED6	0.378959892712955	0.714866790640283	0.245939694410653	0.212735716769218	0.225016334533729	0.655710982256038	1.92266175100774	0.566378504913801	1.62530790821801	1.02561437156024	3.54681931109038	0.13225636877834	0.678384889579671	0.104070326473009	0.502791394250246	0.418003162096319	0.489655767076849	2.0775644355582	2.39029552297937	0.313219635624269	0.605458376885034	0.591858968712472	0.21606542507728	1.23339051546771	0.564490049692093	0.68460228863059	0.270398709811334	0.468734608136739	1.15482487811519	0.430458972892067	1.24028770902271	0.889335214975874	0.186167346404959	0.224623400711197	3.21631366392355	1.15767916798576	0.787586025323295	1.87227026918429	2.90776791949667	0.814637916197996	2.28648449801971	0.417636645170698	1.32665982091075	0.460012232510287	0.879221429936504	1.98157826988689	0.438286385694023	2.86183353118952	1.0508200716472
XYLT2	3.0018522161213	2.78684543791035	3.74985371810294	4.03457884578817	3.34508458233929	3.65806250146703	3.31002466781518	3.50227402680771	3.65687924414066	3.07579966772899	3.53405393878079	3.46932837336841	3.28338165381986	3.03917606386055	3.44401424178218	3.0216713243779	3.04549881683168	3.52700001591906	3.02387424588144	3.94378229421404	3.26892312476527	3.18721553505236	4.17885936799012	3.38726268460712	3.55903524638916	3.13764498624231	3.76126488674504	3.76445143233359	3.48882954746991	4.13342528501432	3.73385145915972	2.87469845652582	2.16370254965606	3.88045545607854	3.82538938781487	3.19834848770343	2.68138534526031	3.24808412240569	3.3147268412092	2.26392012837749	3.45861102460622	2.32396921028877	3.57916131280687	2.86545426342768	2.78660435751874	3.72130261121321	2.94021171582142	3.29864823560818	3.93881047788457
LYZ	5.30218281242131	4.75203276400551	2.70062219124779	2.13946375254446	6.08818565686024	2.77923461900036	6.31895912722864	2.15152385506121	2.68698987232128	4.80990355363862	4.74773790973922	2.75036136389063	2.08276916517654	5.16440661414772	3.03269932761777	4.0944946175474	2.1783247795084	4.38601390774338	5.90505634364793	3.89881118632489	5.38087756549958	2.53060932648006	0.747139651899132	5.31458492990473	3.75542667393461	3.96089593900162	2.03061491648096	3.88385872404818	2.45859113446868	2.09521888601903	2.43593212996905	2.61014121442074	2.12443110630327	4.4206128191663	2.40616854752439	5.69011376814579	6.20131780871491	2.93020744833146	3.91828756733411	3.88520776886289	3.38881196740353	6.20623582591722	2.72271514503675	0.330542212210968	4.21961374690322	3.63047956505258	4.16590573756805	2.16593254712535	2.59366681908799
DDX21	4.68198111306872	3.59017861227632	3.61874335782869	4.47331329456952	4.07838544550781	4.0514947465654	4.94289559196841	3.59281938926672	3.48974870443472	4.24529740876813	3.78597640879071	4.49230970464004	5.96467116086319	2.79556726181195	4.41534474884718	4.15523803194943	6.0303723733316	3.43215814808006	4.42195999458485	3.40268244141725	3.48842241442541	3.67098571671541	3.1466715788359	5.17347807654595	3.94725988672424	4.81131479241867	3.32036514332807	4.5951362037654	2.88324096519673	3.03318245657497	4.81849496178921	4.51839216322997	3.30806270911878	4.46622572405147	1.60886097161278	4.21642664605644	3.65442346148918	3.63060335140197	5.11414611145385	5.63453212427935	4.43774744741742	5.51868847149367	3.60655388203457	2.59014456791238	3.30930873479506	4.85932237938097	4.47245186529973	3.87034440007945	2.83086088725179
VAC14	3.11633917040809	3.13903725521898	2.91021509065443	2.911293159359	2.83188434100678	3.16622665176128	2.82832752610052	2.5981321872982	3.14001696041547	3.48960401228018	3.12321969806473	2.18752218195686	3.20956278002597	3.2142865621518	2.90828230722955	2.54077732169442	2.82028402906304	3.1883971093772	3.28605546112512	3.2017846433475	3.24140518290627	4.35073338492057	3.38038780368501	3.07780317677058	2.73391441380854	3.31278319483822	3.10290213958071	3.41534775622536	3.25386103067826	3.67962191706354	2.87324569955058	3.05557537544487	3.75289142657818	3.12224636847861	3.41661081295197	3.07612123319735	3.71004891692842	3.45697826735764	2.27910680338241	2.72673990257823	2.92650565972578	3.09137676670429	3.21325227849806	3.5057659304231	3.19490691168718	2.51109084895888	3.53964787290964	3.24387528600315	3.42783929599587
USP9X	3.05487524150075	3.74450123527387	3.47564443122364	3.94182092259126	3.98035197665513	3.69271088351925	3.57326488867955	4.46911409708976	3.47478862959139	3.13678638512819	2.97748345159777	4.21227001174276	3.88688581289302	2.74899824483748	3.92663790027769	3.78766906088332	3.0331354848823	3.85399358714409	3.64388158121483	3.92197254494288	2.57219012880049	3.63940552478425	2.47599484789554	4.45700070462629	3.93965659225706	4.49588972246564	3.20009592097093	3.40939719814296	2.71199313880342	3.76666659862553	3.80957165930933	3.322788811446	2.75612782648482	4.20677107733787	2.61595653810643	2.8953086028858	3.41285476316391	2.92953398883409	4.45828217937655	3.91625070679904	3.59357503081286	4.26909383132269	3.44974020515926	2.61248976345001	3.04899594590591	3.37080136681942	4.04545152377154	2.81836177710469	2.9039765510448
SAP30	2.09694839294341	2.77508645533897	2.33336447727881	2.51638538042764	2.7916084569901	3.65313896487086	3.29854750753725	2.39126974401402	2.05472466677871	2.95859684634391	2.60340033847044	1.73089128361651	3.04516203276815	2.56821802272758	3.46536377905402	2.84677324756541	3.26599834351552	2.92086129448926	3.54664987469014	3.45240527132452	2.55516566515854	3.14259242667384	2.89395448051374	3.18084442274249	2.56266987751275	3.32181322872653	4.04880994311559	4.00977100468909	2.72834331711225	1.58548366726883	3.14916262834085	3.84423709707027	1.50609862872732	3.03623297195748	2.70586023932875	3.78568065610425	2.54081992541095	2.59859213682885	3.22350949705439	2.23363517536465	2.5790017390621	3.08059677857843	2.40315104196413	2.77602211444502	2.54887808102008	2.80711048595088	3.07782252857309	2.85691936159656	2.53177772302933
ISG20L2	3.32412313584535	3.67531761475764	4.0530906015411	3.89370200915325	3.8401429672888	3.64552916983386	4.25785581415598	4.89052402546259	2.83451498423138	3.59328004282583	3.61850705907682	3.98070003321507	3.49235112560961	2.93089137450905	3.20507912609544	3.39313749585943	4.65924422359484	2.88626986475398	4.27952833191861	3.08912841811739	3.49983669694943	3.68508596880496	3.48434759938839	3.43897253429297	3.43453639136566	3.72304374202944	4.15541403580387	3.55950377914218	3.20517470143197	3.3198322012695	3.84845236211687	4.08431137055694	3.51057540255956	3.62252043493869	2.14765679139352	3.99095126327287	3.16078711015801	3.39969934889774	3.50242334738631	3.77845453305328	3.89304933202142	3.67445015250324	2.97996714275131	3.7604413427161	2.82146763704285	3.65791874481143	2.84547643398666	3.46478958424424	2.61581242289999
ZFYVE19	2.70677609599676	2.95177199158199	2.35752198036932	3.3510375997221	2.54243828569088	2.77484583863874	3.27986101728425	2.99752720297797	3.12571698108589	3.18085678277523	2.55414518864627	2.19090484385863	1.88347006108721	2.94883482439868	2.8081272156186	2.2089814324011	3.2616162387751	3.24936091777565	2.8120826420569	3.71039426681811	2.7056188328517	2.86414874500047	3.08560466912178	2.99457287383813	2.104924166143	2.95533028118375	3.4942219357508	3.23706657292098	3.9359081588936	2.964639902409	3.44923710507822	2.47010796261324	2.86454039603137	2.3255230885439	3.32835909981289	2.98285763353859	3.27285437534939	3.23638337309966	2.87259462366674	2.42335023935186	3.03818979542454	3.09793766585537	2.89239919259151	3.14420213815449	3.14533132217743	3.66923637909927	3.38532096297803	3.08261006830087	3.23523906861969
STOX1	2.30310046890736	1.63026968565298	0.994419010997034	3.29596133403269	1.30363237418698	0.863272222027291	3.04414544707548	1.54571401010646	0.784989746076063	1.71769046719412	0.908084477678825	1.96090553137646	1.28380369473034	1.11994021659414	1.57466085240429	2.08098633083203	1.21088332156595	1.14246766667298	1.20793016966982	2.37384382714678	1.55251789754363	2.19786980459137	1.03857788921138	1.25954327800132	2.18344328960766	1.31930398968286	2.62544078370708	1.06371547193266	1.3766549870633	1.50599375544484	0.972425517176557	0.9809219470414	1.41214187075388	2.08486898873377	2.46796619805501	1.34463467638215	1.16634966375655	2.94922708698691	1.25325870865722	1.54498603157092	1.4261242017234	2.63598440113676	2.1332057776539	0.869830079117819	1.64472695178628	1.92782350150725	0.381138656123451	1.65648437228739	2.07032671951067
NR2F1	0.656227321480508	1.69305916474224	1.3328823971452	1.16911197137694	0.835309887422107	4.01605611711718	0.661336172903507	3.41185236630414	3.07808877423786	1.71450943782373	2.29528002283891	2.41517836555526	4.4124772958122	1.47270294656524	3.57049347150028	3.6278233043497	3.09825543817091	1.56898282130781	1.16320536216586	2.92151235188703	0.36133063413226	2.65096202951896	4.51357082026781	1.72493414061647	2.10179693017508	2.44627447299449	3.07012827293631	3.15198381359775	1.76687925372045	2.81477986615945	1.53938945655148	0.989899429795411	1.42683768884125	1.32707661205583	2.63076547508888	1.95774975858575	2.70000173580377	2.42481772750952	2.90635966196615	0.594317350771324	3.11704864593201	0.759325715648519	2.21582581511268	1.85314122159903	1.08929579559098	1.53052186209216	0.431383610692338	2.59325105075948	3.38899737509404
MORF4L2	6.97944760695825	6.51664941250223	5.62104121624486	6.41458138947067	6.41683075315007	6.85810851500248	7.16869891673463	6.84811254468551	6.04075580995937	6.36108173947107	6.56572348365847	6.53759767028412	6.51465512982696	5.41319312667034	6.83593669176958	7.01748921124482	7.68804823847355	6.01527450462755	6.45852396137753	6.11850115153352	5.73062468212407	6.7709356503741	5.88217366665873	6.65127496042895	7.27304612993843	7.00964480126151	6.61758717452656	6.55374170183901	6.30218814279917	5.13811440361532	6.59120142885075	6.83679430278768	5.43668196552148	6.79713191902643	5.72221671994808	7.31056528255848	6.13504810773862	6.00932066864004	7.15379312065546	7.09586982415809	6.69231604004402	6.57100264200578	6.45158166963076	6.14620779473492	6.62309023518915	6.7269580339007	5.67314989196356	6.80286814624931	4.82184315082448
PTGS2	0.146995784466073	1.13895059683489	0.1149739183357	0.226744702340893	2.07098280638314	0.217715564775802	0.291415828604133	0.287736151216075	4.60524761466138	1.07134291315444	1.41366208063444	3.77995919926003	0.323817169442195	0.0286134460231073	5.08559251339078	1.50447836688938	1.41017720728655	0.662203278692861	0.627354280731835	1.49474506431408	0.120720003198214	0.477544935938828	0.0759860305931867	4.9194916096027	0.773213477228307	0.297655917333002	0.851509577955667	1.13505447675653	2.61642880141045	0.193119426553876	0.89531626675239	1.62273006762489	4.6013666234144	0.362590331035411	0.475754434568266	1.39245051531467	0.101549267244755	0.636226843590014	1.32848490778775	1.38297679350219	1.75402230794674	0.681376104467743	1.3385706917555	0.89687852770819	1.44976868743154	0.98203059983237	0.0720217250565339	2.65272117239469	0.419236401737124
CCDC90B	3.19137023601202	2.23999259240196	1.776087089247	2.48521776809885	2.57115028074396	2.19469937296321	2.7136461482748	4.74804815316215	2.24460930727749	2.11817733032873	2.91569751763557	2.84515906966158	2.45109873505458	1.51636717339728	2.77156901783898	3.05742027083016	3.09510340300157	2.6321941752557	2.82134401805897	2.04116437488265	2.05938806979201	2.67516045836609	1.38237105199291	2.82692534869738	2.93461035433202	2.93853925210803	2.68852872798642	2.33283205923692	2.76622908794705	1.53503342310857	2.1993856245977	2.53361877105319	1.31955419862346	2.95665071746265	2.01385232397298	3.48402982712697	3.05442367512538	2.25805615863849	3.01530935725466	1.89437672708736	2.67722380739575	2.26488012069917	2.86020719540007	2.38006525536906	2.46630951943902	2.43125105526847	2.54718847079816	2.69848537298711	1.46029561557966
UBE2Z	5.38296574332978	4.31651430868198	4.29884906502827	4.67964820370175	4.71326429436717	5.19897504695767	4.50681874620525	5.26339810226929	4.40679869439221	4.42347812291091	4.34541092857506	4.73157426499461	3.70650098589384	4.12113122314143	4.41033018162626	5.07617575240928	4.84738419968109	5.24464144805831	4.63046898718557	4.74791409795748	4.04223802668585	4.56272423698065	4.67903454762409	4.79727636490832	4.53117351819551	4.82254326994049	4.64099414586642	4.55004514220124	4.350762631299	4.4931691587951	4.92061680506198	5.02794797142463	2.93322140512956	5.39762406828275	4.31625178762746	4.22176181758662	5.24432000966027	4.19056659432397	4.44636140016581	4.18617850628135	4.34368673931197	4.76507402435769	4.6505789143272	4.19766747358646	4.54147173841402	4.43231621822803	4.79995865605354	4.43931587747924	4.190828543421
FOCAD	2.16150891373774	2.18578538290299	1.55273543316251	2.9214984482136	2.33969041545819	2.64042794314354	2.5801096434165	2.04347519242153	2.59506691377574	2.01628129668141	2.62911095070401	2.0045866456077	2.59070734887165	2.20718208686751	2.57427736900645	2.7099426868424	1.94139479893882	2.37335858775287	2.41099921011142	1.9657820217352	1.70645589167829	3.11265104995643	1.41042880073689	2.91325950694728	1.82316439271146	3.23235054530458	1.91134157754242	2.76129579829211	2.57480343628766	2.725432654531	2.09580437113712	1.88031647719633	1.41434682490166	2.44600464059486	2.60695322150936	2.22113902501797	1.78138710581503	2.4066771772694	1.76482799576485	2.08016303751298	2.78876544527769	3.43897462213837	2.88958825473109	1.90665905798475	2.19662860038157	3.41178206129798	2.2329726006903	2.37262164641722	2.19013259877779
ICA1	3.37189487217818	4.34134527025852	2.61159101189152	3.39571553016658	2.14297218686214	3.35262536649085	4.60263909227291	2.2791879441832	4.21375249326586	3.71947967581801	4.06381019167106	2.67827060155588	3.29650772881263	2.96434587436333	3.09127941559613	3.15002678571044	3.40987318687511	3.56813549596673	3.95448077426322	1.62752209777585	1.7921853676323	3.23594414077726	1.42737302913717	3.1902390034947	3.03846441799993	4.48880481859207	3.88058258138934	3.10457918774758	4.83275421342951	2.61964661256312	3.27848045702422	4.04931429232006	3.50223831179544	3.62533553955363	3.20732525023627	4.83630835725633	3.22687600886193	4.16788368733907	3.21845050437919	2.62491017945943	4.81889797440844	3.06607895741398	4.19646461722528	4.87553088865375	3.6702681687964	3.39567005787606	2.8884374818527	4.13332852422003	2.62006479413083
OSBPL5	1.91368492009051	1.51417543341197	1.34466788836485	1.58776463346196	1.91047421168861	2.04460266913833	2.42254190940697	1.60927872775268	2.7014841808218	2.47510483527804	2.41039782380368	1.87753488598753	2.18955472655403	2.70235211189064	2.82492587519391	2.55090304452613	2.48446063762594	2.36024967403277	2.04819378961184	2.62721429758482	1.83282128015852	1.85598713200312	2.35024913361401	2.92456199622743	1.96397168723624	2.24339747250129	3.11313164297672	2.69621686445849	2.33266776917329	2.91555930652086	3.11391459657888	1.56812060949473	1.35719042973672	2.29132102649799	2.78325462035718	1.87896274832204	2.91272828229039	1.98609394709098	1.84689773371486	1.16405479036485	3.43371519801889	1.44959206597903	3.52618528290003	2.69832778196748	1.59788970217615	2.80088788712447	2.25943021967397	1.87629191662211	2.89840709984487
WIF1	0	0.487751528376473	0.0263869002606451	0.443347833046215	4.24815975222783	0.210056225908958	3.11250805358724	0.268598002010909	5.80368095889926	1.01191020112211	5.44215717674129	1.34092476628504	0.373521175345805	0.0629110693941314	6.18323036248544	0.351870569316699	3.15596761066419	0.458252649985315	0.0730604093003687	0.829115562228933	0.159008691818409	0	2.14323725654214	5.14258037982965	0.0708750797702891	0.670935800640472	0.690781587547112	3.23922882567926	4.68183045564494	0.399122358460627	0.0547218390441875	0.266812242596282	0.167497222269222	0.0474853846964379	0.0353913975357938	4.35014171909263	0	3.08537845114917	0.925690619801651	0.10921191905397	9.04554306289092	0	7.11690396048893	0.595973573562903	0.103124463012978	0.236178855577536	0	5.52403272625059	4.31138252776698
FGFR4	2.85295313810739	2.34012386009219	5.1710842257464	0.268157236418144	1.31963048824543	1.31284432469728	0.578053615818199	1.64495136668621	3.53732709469132	1.17322570207356	3.08846200576694	1.33688446336163	5.04148672136781	1.25353224574732	0.711290282297983	1.9927112714293	2.86386032898037	0.803702714660394	3.65226863063436	0.428029535516382	3.60643872518562	1.60102490534571	2.9696072253856	2.79781935183958	2.72716423057938	1.86289006608325	0.813290512992076	2.01393634889533	1.57103511775722	3.08508373106705	2.74547469360155	3.92976302450881	2.45082554510942	1.64761098549264	1.51151691410195	2.0687864765845	1.59252406863872	2.76307695730094	3.02147769130792	5.34523931503391	1.30135006558994	1.36939234680292	1.71463713000727	3.34522564253645	2.00242394465579	1.39467895407342	4.58995455434753	1.84382272004916	2.16721993221764
WDR36	2.35745337639563	2.10335804547225	2.39792411191248	2.2615242180261	2.37263190926186	1.93729876126717	2.7635557967351	2.78594772835099	2.12953105848257	1.72826490218807	2.25441436994217	2.80261299534706	2.69904317872063	0.929999584611756	2.54917953637975	2.76889453864037	2.8692557665251	2.28166203845577	2.44639235899817	2.35212622555363	2.0522253091096	1.64576806077621	1.25822723821812	2.66799359751861	2.36981185751589	2.72379038068692	2.4804522816988	2.69313829660286	1.99488369760238	1.09995262184948	2.83833948551814	2.34005281071713	2.15867494424182	1.74613217664439	0.871521921484767	2.36372377217312	2.55704213174286	1.97915588059602	2.75755967630818	1.95010715490447	2.59773213786455	2.65821870813214	2.12937233456606	1.60259127872721	2.24705598854758	2.20788473857299	2.39993966993389	2.16755118397716	0.909922094092551
TRIM25	3.98763279344058	2.79883292650761	3.34019209817925	3.49194989526488	2.35967513626589	3.11653399016258	3.83329180772122	3.89033561941835	2.75803176626927	3.32040319542879	3.3738983863037	3.01001577911413	4.51072952991733	2.29906560469002	2.60846123034947	3.45601913837819	3.33379900119497	2.77853217024064	4.07055430817995	2.9348277499205	3.01892166938119	3.47835513183582	3.97551479575697	2.68131941323842	3.18633973869619	3.87957217215218	3.0713053753143	4.06159159637595	3.40243035378311	4.47466749788099	3.79652251168811	3.40024154573613	2.14114962157165	3.92533114532399	2.82703590902122	3.91364854433938	3.04888287326341	3.54097306202143	3.49032714338967	2.65391819169075	2.86594342933785	4.31899547599095	2.7614168194583	3.17726605843764	3.63578915238127	3.42873872103207	3.79173890206281	2.79651242445213	3.23165228239936
MBOAT1	1.56994033789937	3.52186793482525	3.05894000296152	4.02640637563888	5.02661459364429	1.97166052386999	4.55273233657584	4.2789199320367	3.72644508591839	3.42978451256069	3.98068298655911	2.89110061134299	4.02267383323022	1.82757367104153	2.25055808006321	2.77068815541231	2.80345598387728	4.26996271207778	4.48052881958199	3.93577366754127	3.59990380310623	2.65457691424006	2.85960893889819	3.3275818196752	4.10393249585515	4.59998372583578	3.32335801591359	3.89085820922537	2.71085546960079	3.89552952802614	3.0702259702649	2.21252080064354	0.405987223391431	3.83070479327415	3.3098153303226	3.45015305843889	4.02908976287097	3.82162835096113	3.95046172311844	1.35445039813212	4.01637430588165	4.13425455229854	2.97899072900792	0.993943916656168	3.72792751636937	4.09483140340942	3.50215743302257	3.14480912770898	4.03413553522732
CRB3	3.27926245289446	4.12549903145755	4.58872435079136	4.54436110584894	3.9805259702417	4.70626985070511	3.9380327300997	3.00015042233224	4.43758686043469	3.92371193831229	4.40166295285676	3.99937491198513	3.72410150387232	3.61191732650645	3.02919497556498	4.18702915819654	3.30344876985599	4.0343864295188	4.46556051512771	4.02550951850493	3.59600554949225	3.95276696760974	2.37528781934166	4.05036058213682	5.6484057921152	4.6196308299473	3.42432080795335	4.15597967725325	4.01159236255502	4.16761045872443	4.55003892231288	4.57574948904732	3.7233114342121	4.16371666447003	4.6316578639575	4.4092175302162	5.00004943252161	3.98243300830865	4.11642214634832	4.44955927212633	4.06471031216431	3.30206004742009	4.33398766937815	4.72592903510346	4.0309906039682	4.36969865225266	4.9870053640674	4.34495672530424	4.3302682050995
XPO4	1.29173475230215	1.77873886902177	1.51640079160658	2.04466579625059	1.86042183215845	1.80312788233107	2.08521943485953	2.3737225317407	1.2816389341366	1.48401282444416	1.51951624420487	2.05508935143051	2.36934100504234	0.893566154727712	1.82669350292327	1.98453654438436	2.18337374234748	1.55271919092855	1.94802702453873	1.31420974161508	1.79862621017573	1.61166807116334	0.955306143209447	1.97537955260951	1.81288701202008	2.12575399698279	1.48369260425035	2.13446776447338	1.49216517126954	1.10915876890098	2.31108208411446	1.85865336994146	1.04564018931481	1.96964462496033	0.835211052247875	1.75757254636311	1.98108109175188	1.70699124501797	2.01684856195797	1.80943901245233	2.06330575456764	2.45657375750577	1.44505829573589	1.06505879615651	1.41063077124753	1.92840859919204	1.71639512425016	1.6208581867534	0.876014921920972
TMEM30A	4.57673032184834	4.52331982068107	4.93694412032965	4.9797304383397	4.9700183909688	4.46124371531469	4.92786693972537	4.89046949606535	5.22123802972747	5.25570571099982	5.24378398697845	5.58047449287873	4.714546016794	3.62343799543367	5.37973611533809	5.2501074754181	5.50427612156365	5.47734785318549	5.36072099581768	6.08323320650144	3.8328155324779	4.59765863906063	3.8662164252975	5.79232293390466	6.20182840517153	5.54647364983855	5.12161048275351	5.85751056155209	4.33124143973679	4.41328038520986	4.89792494674541	5.10793290743227	3.21553274028126	4.82073091142508	4.25659237548207	5.20797835415303	4.7365759869346	4.83211933714575	5.80436667809292	5.5830337998883	5.3355105162637	5.52584047700273	5.01327708170361	4.74654850415335	4.99363448077039	5.27564822771136	5.28304497836572	4.7713195007902	4.64414833966235
ECHDC3	3.33417333426977	3.60151472009245	2.07062161623924	3.30528638938085	2.74508547835498	2.85222401969774	3.96196300168899	2.33870728792313	2.02354635647834	3.03571759159796	2.20288140422199	0.812599365283701	0.325199274547832	2.87656045328519	1.57934293936201	1.01811205561742	0.115077099365778	1.69690708917575	3.93184983172113	2.62920248449713	1.46879163518401	2.23632348622175	2.34907935123257	1.55860671815678	3.96746171940302	4.2318344509857	3.21589830034346	3.86465707764196	1.52666459974241	3.27086058025093	0.417026564016439	1.28881600519569	2.14548964131299	2.86987838543394	3.04265884333131	4.46674399852457	0.413777666148346	1.79999427559184	0.10150549943615	2.46386564536628	0.132688603011899	2.95457319725381	1.64239072782496	2.78082365228617	1.0732484884563	3.26957474904329	0.121904581140477	2.9132060979841	2.14592511349094
WAS	2.21475598489095	2.9525265192995	2.30651454172279	1.24772934768725	2.51127849167312	1.57419647604945	2.34670098323883	1.61462929133363	2.51460816631528	2.96798852875842	3.16214679972889	2.04187529711537	1.34870195351831	3.91753537380835	1.73891752897622	1.97039465918695	2.32986913284013	3.42186967718436	2.89874545042672	2.187903546963	4.40088639143504	1.77450491066882	3.29048103929374	2.1332272411786	2.06637917775313	1.26708689801403	1.80552887158112	1.79983804081281	1.88577061291375	1.57581257405133	2.16952269956202	1.01536245452089	1.17962240566775	2.15738346428244	3.23231324448511	2.45830210257046	4.67105121840049	3.12261902501879	2.62857224279964	1.25593494254928	1.00562608950724	3.20386529403296	1.43709817129669	1.75216295159865	3.14539355048277	1.92140095979401	2.68645899201027	1.95267103209769	2.51491383201003
FBXO6	4.09682267687721	4.14780346933016	3.79579929039262	4.77046584484226	3.9510305145111	2.37530055674162	3.93695901056673	2.32842109404691	4.14325572889883	4.08329184649467	4.02097524873528	3.28787332018008	2.82389424786757	3.23148067703532	2.57841813110126	4.1751406560558	3.4987975654474	4.71110980238341	4.75080845498321	3.14793021047499	4.39297401641612	3.98555474419144	4.08095038113014	4.54682857262069	2.72168982509579	3.16996245373782	4.50350013386308	3.63462886290586	2.93541796107149	4.41241954461835	3.7038363767827	1.49319581169446	2.43293496859792	5.01274518320968	4.74328180180058	4.03671352505462	4.74365405858162	3.86708417022574	2.52883787777139	1.34618037505055	2.82113574259706	2.4503761240491	3.44960307483407	4.98176248691262	4.50632687195344	4.59370419788977	5.22753858649553	3.30792207700789	4.26482162986969
C8orf76	2.78938152327105	1.7381180682733	1.77707524206056	1.5401972148702	1.51925688547148	2.60570158260147	2.07380241320095	2.49959409806137	1.68705983951523	1.85347996619094	1.45583658258215	2.70576483178801	1.75434051353893	0.764502997711118	1.86456409719738	2.43856980547293	2.1828508606638	1.48252110220416	1.54990004354203	1.94874137729532	2.03363259386142	1.79985203668089	1.92419544228461	2.03254126487227	1.77258070961637	1.68267574428941	2.11601614813563	2.21810690223436	1.52143684336848	0.927859969276786	1.78621666145985	2.56515545456536	1.86357700347485	2.38506539900151	1.03483620441137	1.94447892753792	1.51183577565073	1.75170535375404	1.82129739628598	2.32210256440076	1.25231417218585	1.51180706900868	1.31856818955466	2.24131382998505	1.92955756169694	1.31543531685714	1.80046271515162	1.87055503341683	0.66203636159049
DDR1	5.34063130257554	4.60857066503529	4.19321879774669	5.38361687663259	4.99053902452316	4.34941375070335	4.46403109643824	5.62895667677304	5.53778647423518	4.74849692247098	4.7549946129881	5.57856484141311	5.19864029923557	5.30864844326535	4.74324387843574	4.68107293677193	5.15108301258236	5.17993130781711	5.36560321807911	5.79799371226672	3.73233528913928	5.73987476592208	5.85308139120939	5.50133334765938	5.26636579717159	5.31462176743096	5.98103641484423	5.62789056049367	4.5011045661245	5.85001639545241	3.17687747042722	6.55380237271957	4.28882258905911	6.26438772557009	5.62220515905687	4.13140681637823	4.60667781438021	4.08225955052562	5.30654199660457	6.7411212199709	5.06624860052912	6.14780504054826	5.09743211039697	4.55572753396885	5.14025588180034	5.92499188445499	5.41696704093947	4.68308314848774	5.66670335798323
CDH6	2.31464315359421	0.501334428032703	3.59032798634364	0.342588134137768	0.585175963205594	1.61940834693136	1.13714408514372	3.27088960574303	1.22316126511531	0.57831380868984	0.371004514540027	1.32273545388987	3.57230518979788	3.51191922821495	1.72863167072374	4.35966595399888	2.3324753884042	2.42167397943687	0.25752222218645	4.44084783544129	0.272659862811157	3.99087905374566	2.8936626882478	0.66051515934771	3.48879924754801	0.370276832764488	1.3585121753989	0.483154714199852	0.68855096336456	2.62024718977305	0.496133768584044	0.102191357490856	2.45063808120309	1.94307680003748	0.367138857151656	0.32337641471594	0.343705479436627	1.23148461369073	1.86679335592852	3.18298324229885	0.259719303566245	5.22312683746313	0.773265169215658	1.12246618791473	0.500388424025286	2.24074143197147	2.05740533739277	1.00266375959157	0.329444238908577
SPI1	3.61377706465594	4.23397096910635	3.29106183388665	2.72524969706331	3.30490292341564	2.39823229445447	2.9291393021799	1.80340386824522	3.33010377406762	4.25365970975674	4.52859795842629	2.91847585830755	2.45570684310374	5.88848392633433	2.9270748248999	2.92134650474268	2.20797746520083	4.66946748712114	4.15102037455876	3.11237147841123	4.52660698211886	3.17509038449867	2.95904520290616	2.67368194506201	2.41204449101378	1.9838262633561	3.22567826663022	2.75187608892812	2.55569726650991	2.47968969416795	1.82542768368586	1.05109483615684	1.76353440470349	3.33018875750071	4.41048849944314	3.18310293617708	5.2137760273184	4.14041194152871	3.85320957529546	2.2157200986109	1.90568683840992	5.10896200182441	2.95247045127319	2.01974079708309	4.58006174125989	2.99316886849932	2.72365715088645	2.90516901774894	4.00995842787295
ZNF425	2.21874333267404	0.967836204545918	0.176839183533276	1.93406786116007	1.23664821631285	1.55162465326076	1.53429196068223	2.0862067614293	0.978062496421302	1.25545401848259	1.13530763710349	1.54855712355123	1.37199073957067	1.47735092813087	1.09033624526323	1.36921454908739	0.876976454317874	0.835445369988763	1.3731088761147	1.38532907820796	1.11930531083971	2.12577549376293	1.41650481948492	1.01599839321794	1.48555865205427	1.32801540162272	0.444282363841553	1.24019447977941	1.13295172759974	1.3651987798929	0.771989660389472	1.56770628326864	1.54792779285077	1.18140876643126	0.883907974041989	0.757197873830754	1.00533887732156	1.43152089705886	0.767199887203824	0.155281945257946	1.53943920831505	0.973530993617882	1.44972562267918	1.15827866591495	0.694801591013696	0.63921230297913	0.286239666994432	1.04114440877971	1.38393461205698
SCPEP1	5.67694871577428	4.19518218821645	5.09993695961553	4.71946609735974	4.05556424538982	4.69991782651753	4.80269878626777	4.42879351571321	3.5558786959346	4.75403053349031	4.25690814239771	4.8214990441684	5.01624528625335	5.50822363025452	4.38277983212375	3.93044333308264	4.64158371493989	4.12660358839809	5.80863348000035	2.11433213965103	4.5211023399921	5.97762933831912	4.07394500975956	4.56882973189706	4.87260821247659	4.30384954316283	3.24435600785626	3.99461653157596	2.68007405452373	3.4030136508202	3.47526752269042	3.73762584338549	1.81640479135053	3.94638211129301	4.40240399777425	4.23114246672023	3.28758377990532	3.18058994793813	4.41253013152423	4.65888748366292	3.65325419567425	3.32849129537619	3.49153323161772	2.89232312270849	4.71307112471685	3.79511860513079	2.21102671625063	2.80963759467391	4.48031798957633
SGCB	1.9097747799591	4.18925092003848	2.63174479318394	5.37580781696082	3.80536640364242	3.73619202099935	4.16791704830889	3.9127545496037	4.22359936160412	3.34128086012489	4.10309772634408	4.67734953102569	2.71809988710612	2.10708792003905	4.06662037056875	3.23943052633023	3.21172556777268	4.19684071024793	3.67619812910663	3.83109017713784	1.84498686595087	3.51444751746884	2.87536478131359	4.30507075453207	4.32396474351836	4.58514592433857	3.7241962982693	4.01630076784588	3.19323148952468	3.1461248876129	3.42045257100959	2.93663757588902	2.96438627704488	2.98685568623077	2.89461747944453	5.5605044703688	2.15090308990364	3.24767232505911	5.2508621575312	1.94487655360389	5.08052584599833	1.80581833843409	3.7488939464321	2.6518108835664	3.2928035362022	2.67264910737487	1.44491080152564	3.82627081103963	2.69368057473056
FBXO28	2.87367481709213	3.32973112165274	2.02114849140147	4.28990087255402	3.23061523067369	2.93712398660452	4.15375108133664	2.3144129113344	2.46159520136878	3.01123104430854	3.46402267341236	3.73533555598085	2.76577878891275	1.49966497060453	3.04666997796693	3.12411589317806	3.57193575306343	2.9592614953554	3.56239093319225	2.83916629971273	1.61085340459319	3.34995192769151	2.40078641381148	3.80755955835923	3.94377524057567	3.48719015429814	2.34197625140422	3.41342417253051	3.13211968707775	1.91056179790081	3.01991123979077	3.20960634062913	1.92505716684058	2.88709254258878	1.4754025240967	3.66169730602383	2.87086357723942	2.75782254823526	3.11521130051472	3.37168355282104	4.0282798076836	3.20805616246811	2.90713349817548	2.92136081105304	2.47640487405415	3.34637831743648	2.74125107170767	2.74733600705461	1.32260322498476
PDIA3	6.70288880600278	7.62099758920689	6.98263069644747	7.54288646675315	7.30571672039814	8.46493953293049	7.8487814581872	7.30263880238642	7.4964618920209	7.11792791270832	8.16173377376739	6.88153018316853	7.0646450737624	8.31314696360942	7.10532961021247	7.65937439123866	6.90884036967534	7.80739050774002	8.49380788669919	7.90556032777523	5.97517517768464	8.91298726010966	5.29129532225717	7.87311989227989	6.72866121984238	7.48729540385937	7.16876785469538	6.38259856593272	7.63516312097874	6.50048142412707	7.30028966435458	6.85232099857775	7.14361282527468	6.90640861748977	7.12332187887842	8.31012534393949	7.63100300106588	7.04937936039132	7.89321529945984	6.97141230979539	7.78208129077391	7.39629633567261	8.1656612421405	7.2132839553544	8.26560634019326	7.85479432000788	7.61916260319325	7.8013687502271	5.97120810691486
RPF2	2.99961301215957	3.34430251881978	4.36637061800336	3.31655412437002	2.88484086007469	4.03260996065201	3.68747949942061	3.50091575069936	2.93714330710002	3.36992452786765	3.36836842509805	3.94450225699113	3.06064596334771	1.76725257784698	3.12042081489527	3.52856126351382	5.00148850312658	2.77696963384028	2.86249176192073	2.98627941462281	5.08923369165141	3.32218513744207	2.36214718204376	3.65977944350174	3.76410171993111	3.61602514822756	3.7345433815107	3.47669436861516	4.35294508479722	1.88892220137771	3.41772944181405	3.5236351946817	3.79017228528164	3.64918943107533	2.06310833306663	3.7574295524747	2.9397735485829	3.53408739306701	3.56035104471688	3.6303293138485	2.99001715183976	3.4121972510585	3.06584547525858	3.26865346453081	3.02624730720075	4.26471334213059	3.18353620008612	3.20513491737912	1.61936702089785
APPL1	3.16317419380548	2.60222187213958	2.03167547613291	3.22520486344902	3.32467106099177	3.14025991169765	3.51175034363211	3.25870919041938	2.51372623721427	2.65797437355347	3.14885435735229	3.38537942338992	3.05402399695682	1.76601740215582	3.01632889166545	2.55644111102982	3.31222470081172	3.09218158465527	3.42205172669592	3.06208813552097	2.1963517493921	2.83462111856486	1.96683606824421	3.32667950637889	3.00239546253058	3.62089808317494	2.67808708493249	3.52827455588485	2.23939488012392	2.018955244421	3.6498481007225	2.78448746199383	1.92782494822934	3.53978529087426	1.50569064544916	3.03399539384743	2.7752304930951	2.64381764561666	2.98107434084829	2.62675849513106	3.25335362540496	3.50327072059608	2.7923236928011	2.20177365222689	2.66424499221348	2.44775851071638	2.87551628414115	2.83599446741702	1.56131786896761
UPF2	3.79862088199999	2.58879212300492	2.14619219909394	3.12195058031475	3.34396569778057	3.5627510415159	3.82470422458217	3.5238417449221	2.14840466284439	2.50775662264022	2.70959749914651	2.42293095808344	2.83390559137554	2.3500368034611	2.74602150236897	3.17371341178647	4.08412896512239	2.82092743121354	3.01584031818089	2.75943159656486	2.5234866171169	2.8852728201112	2.20444316944261	3.16572344987433	3.33992267325268	3.04969628689769	2.89619336076209	3.2153386747244	2.3819617664459	2.35283410779426	3.2015708305164	3.14583885795264	2.2282197473014	3.64748910717651	2.02745841093341	2.96316845265552	2.7893524607326	3.28678267721849	3.28354703627686	2.37889640640757	3.09207861664326	3.53168412733416	2.63353149373848	1.86410859196294	2.55938803345935	3.49654480872645	2.73329954892498	2.80836078688351	2.5346517343128
SLPI	10.9022529980117	13.4746500737855	11.1751185991004	7.61744396243059	12.2514301062368	9.56746200466552	7.38169133533265	11.0382975155475	10.2871464376786	11.4347899889373	8.27501620456027	9.92229214191855	7.81897363442266	10.6879346219015	6.27685589787663	11.0547105003624	8.9804223834308	12.1516524654274	6.78731298693516	12.0811571456508	10.6865218058502	10.5539432905879	8.11206717228214	9.87034903636266	8.77721241870443	5.68139068119101	10.5077481096796	6.71908452279126	8.21054823190168	7.93109058137459	9.43325962330479	6.13593871953503	10.868792596778	10.4842228855147	11.9133098173949	7.84043557652365	10.1799459495815	8.54592492309653	8.17963156461367	2.93346730570015	9.03783499998097	7.85170648011041	8.99580801469969	6.34696400098477	11.8294880191929	9.99675770373288	13.2730302169668	5.5673144659774	10.6306547328018
ITGB3BP	1.84586081725598	2.12974479013018	1.98933180678517	1.21559024350049	2.11202384977422	1.74225314585746	1.96535973230905	2.23405552035389	1.80557522471755	1.53884808507448	2.42175920483721	1.75161487313045	1.98369050412072	0.815965331039696	2.06180699716257	2.09254074310906	2.49775978205384	1.8545953554827	2.0573229864358	2.16298000174412	2.023725197944	2.01328677539966	0.825821511866952	1.98789351523882	1.80022500697705	1.86667416642206	2.52539233770919	1.85438045297718	1.8803282924751	0.704010780633063	2.01565602923907	1.95917658090042	1.46584988858443	2.45935027645023	1.68670307974488	2.33978681818368	2.27033567499039	1.89260546639711	3.13045073770977	1.53691729337236	1.99716710932931	1.94534749437774	1.38297353557691	2.57973821621763	2.63761955125836	2.98143723073353	1.84978353566995	2.09685328944197	0.443721762682761
TOR4A	3.59845968959502	2.68761291242197	3.30341709866507	0.972345200883839	1.16608729892409	2.03298133524001	3.13815078397633	3.72588393376294	2.57649387696506	1.81910997720729	3.35752470978298	1.57802258793697	3.78324369100848	3.85656158807709	2.75014316818829	3.18039664907004	3.55270366231219	2.28402250717298	1.52016896901689	1.43909278377105	2.84077441805569	2.76934671046447	3.87486031989484	3.97827390381544	3.75638032676086	1.15096674203518	1.19676068773773	3.76256068268972	2.28593975231057	3.70839001884966	3.98565596328139	1.17399756101378	3.11054294174363	2.65558198820203	2.75619536046946	1.44553261177071	3.83045243581946	2.37127936078717	3.93663034473953	3.22498606926556	3.28367786591771	3.11027561308291	3.44429262913062	3.60513611942102	2.79560164869443	4.37601244895262	4.7333705987028	3.60836571721365	3.59810880580542
MED1	2.0694743258649	2.05808265911845	3.68821877449254	2.96836239898965	2.83829457723472	2.20502002749969	3.03417633694832	2.78041201858448	1.83542816518523	1.98607321688383	2.25214191267788	2.43155989720152	3.38073182694559	1.37489727064333	2.76366805500826	3.15188592879278	2.97964668701437	2.2363603477388	2.78104334943957	2.36574035407876	1.72079721311006	2.28954031710601	2.39525552227623	2.98895189859851	2.84754342300714	3.28243243132574	1.88687762967732	3.16039259974295	2.25336601420457	2.45384583023036	3.08633837009009	2.63292312804939	1.08871316240719	2.0777256487118	1.38992645175866	2.32532499321597	2.30713934652142	2.24989881658155	3.00476395126156	2.44178332473879	2.93451535581213	2.96940646164978	2.60792334892754	1.8552046977346	1.90797300636263	2.21006914302769	2.13091775280986	2.45029834746108	2.00801872710413
RBM12	4.04119716554423	3.27772802349391	3.11922757955975	3.74092441889801	3.76841551221023	3.67483554458766	3.99339004782676	3.90298394220948	3.10055390869611	3.29184313484318	3.19505980698607	3.43930445430969	3.8663702560268	2.75896867977001	3.84769609323741	3.72531535517438	3.88055274548767	3.46922123838006	3.7826251424164	3.68940881748609	2.19157260832253	3.45732627283087	2.84781401466538	3.81381179935655	3.90191730967203	3.9196353252673	3.41491270210066	3.93876267610378	2.81701228481788	3.50801886009684	3.70795775387891	3.87749703119772	2.61311081173655	3.56148116525381	2.1870717447585	3.3804909445185	3.49671626649018	3.01173887122404	4.07042882500042	4.24407107401275	3.71128531879429	4.19476395152689	3.51371809777594	2.7254675626033	3.04931558293123	3.19136925393535	3.37528811682349	3.46511135632061	3.04707019777623
PDCD4	4.42291075993361	4.20148157618495	2.27366287895463	5.45823155506656	5.2698302353111	3.60310765300283	5.33821350924168	3.81519549102352	3.62852037422756	5.63096221542036	4.45964248630142	4.48406664994471	3.5771012682124	2.47035895134843	4.09202698719425	4.45032110781191	4.51725033270736	4.38537755917642	4.67907325316241	4.24666480978037	3.36803054285852	3.48593762396617	2.92937434922514	4.1755683592271	5.37707829475795	5.2635658398352	4.60467944735696	3.57357411128032	4.2101296878426	4.28955099520294	4.29372545549534	3.8662084779525	2.72228720209552	3.82344092119794	3.66583946357891	4.34683803803794	4.44609054304422	4.52197553458746	3.95432538266852	4.13805728006312	4.80198217023396	4.31645892113634	4.11246130796745	3.72828144085853	4.56503389843803	3.66478164628854	2.85533938404537	3.88187728072771	3.97187590918165
ERO1LB	0.178588193869211	1.19420379263391	0.509914421534858	0.313295542849238	0.780903868155938	0.478969845662837	0.305344475887292	0.473709980416909	0.623252831397493	1.23579696318227	0.890832243319748	0.353837099655365	0.777769809066849	0.0827879756502239	1.31855520102441	0.944256643203968	0.301071807095238	0.731685894048626	0.506558139236073	1.39363252471584	0.933016325115089	0.0628080400010586	0.673841369351354	1.14134700852444	0.989898308656149	1.34904445065857	0.66112175940648	3.85915634940316	0.388883021756958	0.144805005633734	0.451153212207039	2.94951252117403	0.0513749399495557	1.61092916554619	0.524856199562342	1.41422405127565	1.3476449308203	0.861654425782434	2.14170214262336	1.79697223382162	0.744447717704948	0.918358520806874	0.399426621859038	0.163531707343123	1.25266678493582	0.301653095078515	0.913817083904294	0.903072701365857	0.216846455819666
RBM43	1.28998182644196	1.54018780156453	1.10988880148078	2.81083730590514	2.16473474640836	1.62300673910842	2.4324099032248	1.93936203730305	0.905502112501689	1.40073965903568	2.21252432751696	1.47238565811037	2.01338495753501	0.620127349406929	1.61481917478453	2.5458086821633	2.18571625831465	1.77714627493869	2.02139575316823	1.83790391310074	0.750551623275366	1.77002113024874	1.43486131705445	1.70185947859161	2.6953134937066	1.67267639156886	1.15345135095726	1.56178681281141	1.49530681876285	0.663554371587472	1.6528321899226	1.18212891230801	0.245381833543589	1.83258914493339	1.0769701397249	1.91302053620071	1.72200829721669	1.58015963986537	2.16957562305316	0.616311041917415	1.79954291520715	1.4253412876989	1.6297709647133	0.650509382841368	1.44381778677636	1.97146255351419	1.04967580337489	1.57830287397624	0.816705340619697
TTLL1	2.28018522514331	2.89269330038755	1.76516754209807	3.479200191354	2.57229607128113	2.71013375509424	3.49307960850946	2.26729750741689	2.89605041698504	3.24852891471346	3.14132107493714	2.87492485581214	1.99646088019179	2.51272787791844	2.6972180106788	2.33844895499007	2.93893942168657	3.12564382995604	2.78821507987334	2.90771633940485	2.64583944980725	2.97544589307342	3.86991477180406	2.86091404739597	2.69525661837113	3.28891022828713	2.58805321632664	2.43087292114381	3.20239946772818	3.84780583211742	2.45977534639508	3.6303748508638	2.30589042683553	2.73128037465953	4.06779215715156	2.59880247531185	2.54429551600732	2.69739943757799	2.29070885692493	1.47683795143037	3.19908916496282	1.43430450969983	3.58426112294122	2.90541913348171	3.0915474804984	2.01232762283863	1.58723597588709	3.19195274531167	4.56391593390527
WDR90	2.91367782177588	3.24518350296759	2.55266863814596	3.32103079706645	3.65904983081856	1.76189777269568	3.05234293117992	2.86529875220498	2.97725193510402	2.63011045330432	2.66181440623631	2.72565193262013	2.63690794706541	1.74469226846626	2.52070537312941	1.88791311499048	2.72674716538301	2.35248921883525	2.96275915187856	3.17804146111138	2.51027953297386	2.74721616648853	3.591318944131	2.30211676986791	1.46375931486333	3.28069460659273	2.95624303202465	4.03548814591553	2.88097371023242	3.99339905986158	4.08367917095248	2.99764870084399	2.00261999204706	2.40978192202172	4.2937339126827	3.15802417757252	2.7791731167154	3.59093519070427	2.20056062061971	2.29217259167358	3.11322671299838	2.6256629870515	2.07282000232446	2.86979286174015	3.19366227671113	2.40400424581073	3.43380950568563	2.96879693064538	4.27770310512876
SDAD1	2.86159837024984	2.71508009600595	2.66306078156543	3.11990538819616	2.17785682379802	4.10207967162637	3.493396465947	3.38518423697386	2.31625681691411	2.87122819545165	2.51586385541836	3.5639329496609	3.31417242376402	1.92661961525476	2.89333661462003	3.33843677970963	3.93467913052632	2.76893430465622	3.1545402388168	2.39594565458768	1.49459686539626	3.02111062701901	1.9535299653782	3.64675629463388	2.96712080039664	3.62338193609554	2.74957197535048	3.00697721565213	2.2694745954358	2.19125243929835	3.16539059834827	3.01731025026162	1.97185555996876	3.57365351902796	1.36933224774155	3.11433703122022	2.89152470142083	2.09977988358141	3.55177675771729	2.18921626066957	3.31438644372717	3.29008145140319	2.96813907819738	1.38708723678049	2.14331656984276	2.57208907499009	3.15779290841357	2.39867922680652	1.7580503137801
MSANTD4	2.07162142055772	0.552354566250043	1.61112072051181	2.02334399928661	0.590153667247271	1.96813833769262	1.70705463074638	2.15240656312077	2.49947303090028	1.31639666278891	2.98043207150734	2.50342463740765	2.52465338028404	0.732568399902983	2.69170982976998	2.55462221200753	2.64024998853124	2.74414777176369	2.37423034187968	0.513238749381251	1.0064122862523	2.29788890458225	1.47829626462401	1.54962558133998	2.83964785797229	2.24205620640404	2.29243475628339	2.22203573070421	2.36144912841462	0.786084815511802	1.9486728239773	2.29589892909409	1.62049875540447	2.16248476370598	0.687555446280106	2.06379006222524	1.92661950987323	1.97894494011955	2.25551863722114	2.54429933681793	3.35442805881616	2.19929465791693	3.1951294776203	2.20965091535768	2.00267699913262	2.4033533634494	1.22399400713542	2.58155087993913	0.823879447071338
HAUS5	2.71699953796329	2.2376671823832	3.29182794190341	2.10871716980183	2.99012964566292	2.14369254417689	2.70382906577903	3.03944480967314	2.81698088461198	2.59045577041354	2.31083320103258	2.25368734256076	2.41873714557398	2.65926500922214	2.20524025813023	2.12559036543764	3.7141431614997	2.27438940022484	2.52777135536616	2.53269801942304	1.97668729203907	2.86606774705533	4.99567292630963	2.38965671770522	3.14907022375627	1.9380368030687	2.82777332695488	3.13453190874678	3.27951726447144	2.13440126203214	3.00141644484675	2.95242735776615	2.6207456689187	3.20117017356073	2.17719613966606	2.54971042162487	2.69709871038828	2.35341673411732	2.9804913562492	3.82224645922095	2.30941816487679	2.44552056335238	2.19511511857793	2.98843695887547	1.86245211601954	2.14816030494269	2.40522837011032	2.89865322885438	2.14377308900409
SBNO2	4.56252602738616	4.57942011172615	3.78218546361785	4.21726982774255	4.32640614059326	2.98570951994733	3.50816717019091	3.61158350379614	5.36960425129417	4.42762319524943	4.29232707917124	4.45624845950316	3.6212660828886	4.44611437854929	3.88385440410732	4.32458675466243	3.77083453868442	4.79580157666527	4.45959717605345	4.53544830603524	4.49103040756396	3.80390996567652	3.60559019688775	5.04546483027814	2.9038733242209	3.5604478575317	4.19984158475464	4.09757951799314	3.94980818868818	4.65978549798995	5.29129012205336	4.80023604179357	3.66710499802671	4.96078066304622	3.96102302807116	3.39954582166254	5.13808212228745	4.13159076571534	3.58243097181359	4.56044487113499	4.27891210976061	4.69178582316768	3.89689589985846	4.16901951326347	5.07993246205116	3.11412091999379	5.75484286141853	3.67910931281362	5.20349450816421
FCGRT	4.9031980974382	5.25404231532219	5.58490733169024	5.54889020861874	5.43122214142432	3.56010682154416	4.56474107524519	5.31541314934486	5.19112837404615	5.66312385083367	5.66978293618645	5.4377546331431	6.17493658826152	5.46980060575264	5.33431664265566	5.2456349904731	4.06830236985295	5.76348263666655	5.51991034378123	4.83790226968815	4.31224625904684	4.86134706643802	4.26031551356457	3.85550182164822	6.41175665605642	4.79338804306022	4.67327808885486	5.54106667204845	4.31255627003925	5.85719260083303	4.2353421845199	6.44479773321989	4.31530887323842	5.20470231838098	6.37782585065427	3.54436579309983	5.58437024970282	5.07004914255955	4.67664254780581	4.85417518063011	4.63919134282557	4.52145510482575	6.80957655961592	6.03798899179214	6.0659324189921	4.81718040894048	4.80535384025671	6.68991231250189	5.74313988932078
MED28	3.4319343698736	2.59751524770075	2.76869174569659	2.89659956958947	2.12480418866478	2.7439026347012	2.74820526164784	3.71849969391402	2.7904528347299	2.34223231895155	2.9338853091403	3.46960729643305	2.80729592696957	2.16423498485879	3.41069272262002	3.1075317124461	3.04564772851285	2.51435727914748	2.54566360608352	2.47108906230266	2.25105818012958	3.70137773316649	3.42709767549446	2.75636024474066	3.43015251700066	3.20043439055578	3.36035980326038	2.7858556481951	2.61704671550566	2.43521652908855	3.13856967963068	3.33752672443227	2.95280185720722	3.60644931397368	2.07851530283213	2.65371408419549	2.775459493468	2.62001189511578	3.16412103026327	2.65801472001518	2.99996075387267	3.48049039706738	3.05574798913115	2.99377464862615	2.41084255622132	2.33015842236029	2.42346811106554	2.93529257593871	2.36500320259791
ZFHX2	0.561750013547513	1.22083667866635	0.870748284664856	1.61910786112271	0.536759841868311	0.720860759182576	1.41786884011058	1.55861933369161	1.11233065478567	0.653507082954814	1.16750783931975	0.623270105312201	0.910749192791967	0.838774880039003	0.751597873353531	1.50288946934128	1.40073236057471	0.967713550949122	1.44820463413674	1.04846593338433	0.693775879311024	0.813630770064789	1.46238759920033	0.555351157800011	1.55321411402859	0.896384483111216	0.461998406008749	1.22169978289121	1.24742767722581	1.10768290670268	1.61817544520142	1.15339679293594	1.61486434059071	0.732138723181762	2.05212236835468	1.14303538946218	0.710635735727253	2.26613136222385	0.426533202649366	1.38084465375663	1.31020094600929	0.673281769447399	1.28736482051289	2.14998438075123	1.57707795453457	0.757317319232598	0.538754770559445	1.07836306368083	1.84567261100043
ZNF622	3.78947223588533	4.18459430805976	4.07886128145331	4.02969235234336	3.51937403177154	4.57292511718445	4.2822788524393	4.16982767063354	3.69617212652175	4.71705822621985	4.08259541142235	4.47512939330282	4.15028923396507	4.53851451189095	4.13048767991368	4.10819122863864	5.17032868472946	4.62193289555499	4.29683064089449	3.87957369495311	3.28830429502896	4.85967617853086	4.66978502535854	4.13327113228634	4.56774072053556	4.43198971516392	3.88212849335187	4.4903716484841	4.13016450755117	4.3528797433379	4.16339285939463	4.55709743117559	3.84634602629195	4.95582050638073	4.12445688464407	4.82844651842913	4.13213607806456	3.10638464736196	4.13785615282281	4.85407364549771	4.20701153224943	4.14158889962964	4.29675844041206	3.88873330490884	3.99304469523298	4.94338810004363	3.91487516032422	4.15598851095428	3.45235852023461
MYSM1	2.33140770437407	2.04168098926393	1.66506526207198	2.07914682936985	1.772273521752	1.51642296711033	2.65737617782973	2.24899931173027	2.24096272302647	1.3497276426651	1.98159035443875	2.59331913709595	1.80104542994155	0.51505109051019	1.79108157797523	2.53891807734303	2.36201249406801	1.5694245452451	2.0408483542167	2.15995640004803	1.85757275290652	1.42538506653273	1.11983900481603	1.95728563697853	1.60036558776763	2.43441123292248	2.00784355296782	2.01675091532636	2.16003703409316	1.2589435198686	2.35394776692322	1.01193643270432	0.714967036922353	1.68740056375074	0.688768350395095	1.63084803766546	1.70246742369888	2.02053432475314	2.61110660704354	2.00567396397735	2.33511926839148	2.28477529517696	1.57181406016212	0.522238490383405	1.82265209258106	2.50454155613275	1.42984046486705	1.9490441090487	1.04082827968574
ANXA3	2.6174607925848	1.89683425135661	2.70868224208032	0.765676713411388	1.71279962790432	2.5325686068081	3.39015039375386	2.39669770516695	3.22892418505473	3.60306953943788	3.08009396128537	3.37230781233766	3.69148986273686	1.32421134352601	1.76296554826111	3.92877769171417	3.18421913065226	3.34799593412281	2.69119296741762	4.03947661829498	0.534881670624792	2.61583938475151	2.23061258894512	4.28702745473096	4.04516691649435	4.08773154408622	3.42399281665767	3.05235603793033	2.97879085667206	1.62159048469256	1.49248257960113	2.50307566986846	2.70480953159722	2.31918973563368	1.99028645536012	3.19793624866229	3.10439294827524	2.56727801509538	3.88674075665247	1.95630656031026	3.19922496539814	3.54600905965862	3.50811852695064	3.26192646409539	2.88677651437495	3.35768726660831	4.31799872196815	2.71130188251095	1.41561574594299
HS3ST3A1	0.0847224980757156	0.195327708127839	0.22196526990451	0.118102192872462	3.43331201873462	0.133686503006518	0.100475494882983	2.14519671682235	0.186227591777266	0.297486254257438	0.614744815705452	3.28579566388801	0	2.07940373531245	1.25993992633054	0.145060511005481	0.88608817990036	2.45137567896797	0.458857271478011	3.77712111188873	2.39771240065005	1.77423694817101	0.176470801126744	1.1325337538549	0.330107831340831	0.122899219334077	2.18825781456179	0.57258520792164	0.822378918972436	0.229347576078781	0.0971634391157262	0.0715522639285296	0.414445438823388	0.477127321936244	0.317484418006104	0.453006001016597	0.196872386112616	0.777687897182451	0.145428124628952	0.399296271951732	0.671482755860846	0.207279903445893	1.24715296999414	0.0409702592453069	0.927021035668192	0.0633317438023714	0.140949667062798	0.368163106221644	2.42961729845905
CEACAM19	0.981270481239838	1.02459019031213	3.3633474231088	0.641674462512133	0.824183763835487	1.04651421996776	0.378002855373479	1.47932623113718	1.50362600108924	0.987807508347989	2.32301686815295	1.74797144570229	2.34405515814886	0.539075318353233	1.0126823680444	2.36502407191948	0.792658185342887	0.458750582442387	1.5857620759611	0.269621848250897	1.00545956334981	1.0966390258102	1.16204212621676	1.2569510678317	2.02804607860672	0.466510824987488	0.878568574073652	1.33557953247891	1.11384637185223	0.592325058229675	1.08219140329062	2.24937190486204	1.35057966056837	1.10931199985915	1.37501450113317	0.618877917747231	0.25934305508721	1.85039450115676	1.03721346366153	1.14852385703403	0.741201347061155	1.59578016723479	0.856563337200247	2.90057431614069	2.04243404793632	2.02492258299929	0.637292935701436	1.8466570948801	1.43695393881657
GPSM2	1.51166506068036	1.50919993901882	1.81350030415531	1.40887334438902	1.91422525976342	2.0503072475908	1.85855829153482	1.94560494862747	1.26468349911922	1.55448965187625	0.875299669119358	2.14911420958281	1.78895125715083	1.39926407608243	1.52481197153218	1.52490137249061	1.50756371526574	0.928782447577607	1.98978856107593	1.54440121942027	1.48831775511253	1.65990329017685	1.00450704581225	2.22979823987315	1.84049956975266	2.0597265157313	2.49649540519721	2.07393271503712	1.32466682910995	1.16607392415383	2.01454935233307	1.24854372122439	1.34923531126841	2.54306274886217	0.536249297928483	2.01341234767279	1.28323256181503	1.30340215236727	3.34854393848647	1.79802954057142	1.70766397848599	2.47244438477497	1.68257072960879	1.01350960709812	0.769010972678947	1.73184787869009	1.57256811418759	1.23595892258954	0.725515416306264
SLC20A1	2.62337206452996	3.25010244619546	3.38244650938869	3.65548604873458	3.24549170249795	3.4932682222195	4.34697839579613	2.82714944238181	3.27801832959373	3.38221401218442	4.14841685879551	2.87667239040572	3.78987449293217	2.37888923961918	3.85178445042865	3.17813002574325	3.5641669505136	2.86939892542364	3.20125330830476	4.23372039277536	4.62440774607398	2.76766596192939	3.58810767989022	4.15173641052277	2.91364784316533	3.89494918107936	3.16904712388746	3.70625972528151	2.88257194984357	3.35363942458177	3.70488215256902	3.90526292808736	2.55977103870295	3.16750296566057	2.06143470797672	4.12563176425291	3.24869072983501	4.15938511431622	3.56142090300704	4.72118170189071	3.7395246991245	3.32947833209537	2.8289012700558	3.216232352729	2.9713915984467	3.72131329972214	2.96570995596496	3.64549370753894	2.47736715895861
GPR125	4.16476280712356	2.75406891270921	2.96778947626529	2.70616643628554	1.86358471358241	2.64759949184387	3.24231482350285	3.82085978303837	2.71017651528289	1.91268662367396	2.87213766120545	2.51565744796735	3.03610801788552	1.93294442200823	2.9343238952183	3.26969175023828	3.16039678879249	2.6834059249944	2.86240880461282	2.47834972708237	1.56014296308918	3.64258026434524	3.53186797279215	2.46720278564268	4.01773688701435	2.66040523020376	2.76348584278164	3.02106203107266	2.20217177057711	2.55857042576806	3.1085872957147	3.09632130208249	2.7014941717832	4.02522755780289	2.54552860128123	2.94626073770777	1.69739231561221	3.16722166356165	3.17097443177566	2.67472939268255	2.95153893545822	3.42463994725193	2.8321478092423	2.4789165823792	2.80908268489299	2.01366095506994	2.88959838143622	2.80532095442026	2.29728443707848
POLG	3.26756791601593	3.01071746879813	2.17829661775017	3.44382164623769	2.38675376409898	2.96852311811926	3.36589082025205	3.0421520511913	3.14938080601452	3.90993430102536	2.91370511747862	3.77419112695868	3.33391391563072	3.76492879499816	3.28364629796691	2.96806906577162	3.53282151443407	3.14547553142613	3.57348836474873	3.3253179418172	2.82427971993195	3.23632038720029	4.24689856549396	3.35992473191259	3.03724267202068	3.70600078845933	2.93736950446846	3.65476433940376	3.06871016480108	3.73885029076581	4.01724708997363	2.37935315903795	2.29603582490796	2.73592729993024	2.64266275166552	3.34484762911549	3.56835227821533	2.34153779169229	2.99550714249562	3.43046405455425	3.24933057301436	3.94869025358036	3.17927072037968	2.38439856343952	2.60192857400729	3.8522326375005	3.20773163017028	2.96768375345034	3.20336986477308
IGF1R	4.31417396984552	0.993270942203049	2.79571111816663	2.36330727833272	3.15684934611683	0.949106819289012	1.78888673504243	4.60270208997719	2.59515603117003	3.5788849018345	2.64204650367365	3.86031277470656	3.79937792720087	2.71259586738068	2.65912019959427	2.89545216321683	3.15267817140314	2.44798135097999	1.76975144835832	3.6736685620699	2.9750308260083	2.25311904569576	4.7979700813849	1.24237729664566	4.19839988816582	2.15320546208764	3.28234604731655	1.62700485211762	2.78518479519685	3.97331172913324	1.53814275256399	1.37436772920393	2.76810904262343	2.29554891162672	3.2052987785046	1.33625841340296	2.51721664310294	2.70665408734377	2.39239080225207	4.46265174853842	3.19560607032188	3.9000727142987	3.54437532601967	1.28199741526077	2.26472807152408	2.53177211411566	2.27727966929613	2.99744591690865	3.74265386403374
F2RL2	0.354034519785975	0.784300708969632	0.156684483974244	0.379336721561453	1.76392965393794	0.585535344463992	0.588465267640742	0.456424999019733	1.95023204021243	0.918442279672363	0.525823465696872	0.27897317886323	0.943886464922812	0.180632272857026	2.11298527304162	0.766382659267448	1.65726297620662	0.0488298802097085	0.377334480524738	0.169567634017509	0.402574655147709	0.731958242054704	0.262364384477985	1.18787121933252	0.491275742037373	0.595618607168907	0.368297628625765	0.380261055244437	1.03668323379213	0.3630244023952	0.604633073235651	0.40004275668351	0.647798098249897	1.01204062386082	0.514764551682082	1.12299972405749	1.8084248541641	0.739132999030893	1.02394168985605	0.450557836585131	1.2847670383591	0.174131144628615	0.151630364386333	1.1177367551406	0.221942114147535	0.160816166350908	0.182488750663747	1.30889480282898	0.247834851935003
SLA	1.15124033552957	1.53088294165914	1.04181772633313	0.543930745330128	1.13451187645854	0.626385156477071	1.51119331009315	0.70325163626812	0.814442740643258	1.76222972045665	1.56553244209866	1.04811635452134	0.609433952434693	1.4402650006135	1.23695766028212	1.51526301072073	0.961148121716596	2.20693887387696	1.60670989544018	0.989570923038533	2.5786453474933	0.496994391161641	0.39333184995872	1.47161926367721	1.65983930543562	0.594531960485603	0.878057267908491	1.05437184900966	0.698844410282545	0.495803978099289	1.43410370229384	0.206611113730055	0.123094524437924	0.97827916943979	1.2406144889063	1.36522950163534	3.23558564445289	1.36973409316826	2.46543652080704	1.31463492764861	0.510411515968071	1.91426295773933	0.710988902481148	0.44025667449736	2.08194182468551	1.04188225944886	1.73372546625267	0.779094523859987	0.746892019601362
RPL38	6.54687929895629	7.22967244979323	7.02102315243601	6.35026903855173	6.78074932278896	7.65272183572901	6.89415063927704	6.55829180830744	6.62463029961517	7.03433700535973	6.95811471814296	6.32257896727641	6.64268257601171	6.78388521140409	6.57053397233353	6.57540382222287	7.45217137492297	5.7535327278048	6.51683283894987	5.79195171364509	6.76842632771616	5.93184724791057	6.96542330769937	5.96039113678895	6.99697400936712	6.1989472682833	5.91578569411495	6.26207585659271	7.15112711065961	5.68365090636343	6.60439467332075	7.57732159564356	5.86615692402025	6.67137275595104	6.56418386564251	7.18951772552263	6.72244749557105	7.25888886136735	6.65585209021775	6.20491430128693	6.61187382734939	6.30711001454578	6.62988020432911	7.28073153073192	7.04202178103155	6.38607032818284	6.88768186914061	7.18204327009957	5.96874724014529
PTPN12	4.39961604627341	3.49758438610644	2.73160357675325	3.47613875325286	4.19005584949257	3.83944531004683	4.54875059008495	4.616738266763	4.18722351315503	3.91613664625615	3.82059491232058	3.98268352492427	3.8505313224291	2.27227723092589	4.41653846654739	4.22489425966104	4.09603375351117	4.12428890725157	3.84813891542969	4.44634744040751	3.18974855160506	4.17575423927277	2.95421968515024	4.8089085554668	4.33393208759042	3.80482145527242	4.26662858999261	4.22166592190166	3.84440925207234	3.84608844356396	3.6546194114264	3.9954870515513	2.9134730237936	3.5306335550261	2.67246461608356	4.32131663244965	3.47822636623343	4.01055841934698	4.46153819817845	3.3866112893095	4.13172921989303	4.04390368266537	3.99349035912469	2.82232034995635	4.025569549758	4.13015630743834	3.86658560086347	3.42623116536301	2.6099108773767
ZNF318	2.12397899987345	1.67908430331069	1.29249081651594	1.83609425946741	2.16075981088019	1.73850052144716	2.30884476761174	2.59832589270367	1.81324055461154	1.77752613390088	1.83385266798971	2.06646233966258	2.29139572412517	0.965871635332991	2.04427255343469	2.16331051817424	2.14285310349396	1.65760519670861	2.15477230418574	2.05766417652257	1.53379017339189	1.90979419853486	1.97792737099359	2.03543904930251	2.40013414401255	2.10306290451473	2.12725655482621	2.62094033446913	1.52149831216235	2.021251920305	2.08302250616688	2.29364572665086	1.18314225686486	2.27069166658174	1.08385999979149	1.52628593162755	1.43385032569738	1.61970308009882	2.45141567722318	1.90001861976113	2.00919875423519	2.48407183573725	1.75927765792795	1.34049953221804	1.5427930791314	2.18911262896076	1.61150864008513	1.60612955922371	1.48106629293767
RHEB	5.14946865791119	3.68742475618071	3.43365545323579	5.29243914063466	4.38680645327013	4.73467969451353	4.40336175241275	4.60228895932482	4.21567429480792	4.25967779222414	5.04890071196073	4.40827406156856	3.96796607914873	3.48301427870729	4.21646026157466	4.66047248454185	3.98279850520518	3.79074388845977	3.80042560634078	4.15415611159122	3.01843043704884	4.49787358082511	3.07037819495038	4.37076443997242	4.07592422211926	3.84663755864058	5.02245931549665	3.50463845555691	4.7256641930772	2.76021260501604	3.84033678452232	4.93357683442975	3.17421238903631	3.73400503910874	2.39017863309077	4.57127770324847	3.56920492702561	3.88833123188827	5.07943934238387	3.81395053579383	4.66345982009727	4.24614207136587	5.12450570591926	3.29141514304338	3.55867711313133	4.81222025991785	3.91792164670174	4.53484998385732	2.55235783172561
RASD2	0.505152686295086	1.60311239115523	0.801577340929106	0.999071420902921	0.692946335791614	0.613799365487234	0.715413331990743	0.859381350650489	1.87435964238554	4.04408006708324	0.443717280036852	2.67975949200868	0.506882067129223	1.27675851620519	3.24014781749027	0.797460741693104	0.928991263621876	1.39290241499216	0.732003566966089	0.859753363273324	0.833267005215378	0.173992172452262	2.29036815061737	0.915579710477221	1.15258967800777	0.810137279954882	1.72851519980212	0.943862973461195	0.995187916619883	0.922816401630012	1.72569029544494	1.14669599761782	1.595540158464	1.71188638736572	1.25027708669521	1.02984107884557	0.364901359719437	1.40637222310548	0.809583265066416	0.576467254111252	1.04341162700197	0.760608812801982	0.628301089673198	1.26168665140245	0.523172770187478	0.871487590100278	0.433036246232625	1.87779840656589	2.13436420963888
TONSL	4.09437531917971	2.78533549053175	2.98571762515486	1.85215578119537	2.77844899007238	1.60194686638727	2.57266823326319	3.43740503685018	2.14963584337164	2.63058031972631	1.75354896388881	2.58099045132732	3.25016831650014	2.38137256243764	2.46760972134554	1.92718138815007	2.16022459882011	1.51563356660591	3.02882855781635	2.48719689316741	2.3722962393836	2.92338549480621	3.46389667304583	2.6305681580882	2.29318110127254	3.17199760237027	2.90083853252855	4.73118143263464	2.67006089243365	2.80441798126843	3.79894707703285	3.1695392341678	3.08319489875225	3.93775541900766	1.41267039377869	3.02407068543946	2.77056653841443	2.56044611648186	2.22355337171388	3.32030261407196	1.68177540471851	2.96608789089905	1.61485372660442	3.05083464561414	1.48924696317026	1.53494251749399	3.34519400907787	3.05508172205664	2.38437346912791
ZNF664	6.19732460634968	4.99707638243113	4.2076430180273	5.50344841177365	5.40865215454911	5.83531957465166	5.28132346370643	5.91533132386422	4.91780034031601	4.85167949350486	5.4668111365696	4.53153149165783	5.6004726503342	4.25811577180238	4.95226330748873	5.28973967174394	5.34894508303747	4.9531172138764	5.38036023230897	5.55183571174072	3.83381920793983	5.85242958653513	3.55911237899739	5.42114441109269	5.64056429081388	5.71029604198986	5.15028334890436	4.83541000746594	5.07811329324253	4.15155945000876	5.32375308999357	5.45056991985251	4.58991681203098	5.92786086397243	3.78472519987133	5.33512726903639	3.95027197904223	4.79267334265408	5.36448410395322	4.83730781298491	5.62313393782931	5.96368896001696	5.6988434174723	4.69594884202384	4.62586302187866	5.25341200260518	4.1357853646114	5.16059565076901	3.51838896675476
IL10RA	1.61511320236389	1.72178694913383	0.961904036054717	3.45186605947492	1.66457002290011	0.983852649818293	1.66497103751309	0.597503296205941	1.48755407095135	2.47405219548772	2.16894788119337	1.55607951300178	0.913082705994276	1.46587376796817	0.961143274532465	1.40499796479066	0.875917680202245	2.42780213167852	2.28757422255664	1.64880375532084	2.8524694187963	0.738027044534025	0.762377117747455	1.66234541538907	1.27159835595425	0.901807289265349	1.54733677995851	1.35004048464628	0.877334397956303	0.494833213819076	1.47275769885533	0.28734922280536	0.324560970812991	1.45233697660381	1.72994328618121	1.34257462818107	3.88591313103168	1.78784407487002	1.67177868838472	1.11028197615813	0.72189635175325	2.65106421361877	1.34035405279287	0.333561721882164	1.89263303432203	1.51743800007293	1.7406933328548	1.04857706380212	1.1901111019515
TYK2	3.8498683808798	4.33054683647538	3.51947905363661	4.16141434873025	4.2672205980382	2.2869868037348	4.07356002757303	5.98385424674114	4.52395710334815	4.27935054413322	4.24922571771763	3.92301056363946	5.06919609055897	4.20944810870379	3.99340202593712	3.70593883501708	4.52473710105714	4.39945409491775	4.1374702679836	4.67240267560034	6.05159414244415	4.52177999571285	4.36849300719839	3.79095344645203	4.79885836450139	4.46922990421281	3.76240790401223	4.3993765323193	4.24985527560038	5.11876012946718	4.97692133758365	3.80506576580904	3.22054299012919	4.34988033991498	4.44192253515491	4.40759327100159	4.50960495639525	4.15011029905397	3.25162007780037	4.7826618232029	4.24133708606093	4.86057789526387	3.84333812459813	4.0644885112965	4.22948261534051	3.76939322128404	3.86640787833195	4.09796425495215	4.8475460601353
FAHD2B	1.8241748009657	1.12488558576831	1.97787553373272	1.26182983770646	0.955619494304357	2.08756525087708	2.13037314894851	3.15681082379377	1.7930430216568	2.22208273237884	2.52142570045831	1.19054545694462	1.66546876910059	0.720362935755664	1.29985693742299	0.861542511610235	2.25631609384479	0.696728015440147	1.74702069411607	0.961903077871316	0.352083143719609	0.853203845657083	2.79736685004891	1.73895986071849	2.11918929651079	0.779816595494909	1.89376271162099	2.35238826887195	3.49054878189286	1.09357796487463	2.04593871391296	1.38201066666281	1.01586246820585	2.01829708150343	1.05832136717407	1.86405335586588	1.398290798169	1.06837238944721	1.45159270984796	0.557961593739414	1.81980297784207	1.15898250124951	2.46233546483354	1.44385798896964	0.68679256639266	1.76228621452977	0.176665390316573	1.53013441795705	1.63970808748197
TIPIN	1.50581333371283	2.2483548942446	1.65160598158966	1.38471363485635	1.32931564001686	1.74015120380566	2.26744026085937	1.5416872834579	1.5791442774204	1.30258212452189	1.80464652365337	0.845240973757597	1.66251714608721	1.26586456626431	1.74373424201845	1.7443324635366	2.30778458866436	1.70969969230237	2.00229176661166	2.70283603897814	1.88912408183859	1.95300539032513	1.35133054926097	2.06683883570372	2.10074390062477	1.84847929747579	2.0538873236521	2.05787441787933	2.00364935284498	1.0388960018528	2.57313784913973	1.71353373635627	1.82357160629707	1.74779452850559	1.29369026558061	2.4976907740921	1.74653046220647	1.77523261031584	1.98915871935735	1.72165206788305	2.20837018325851	2.38884276844423	1.57167474930589	2.59833725083054	1.8138113382127	3.02442424274588	1.63776544397886	1.96511172026806	1.26282838475603
BDH1	1.76593930032159	3.08016618580922	1.75443349677717	2.06112737608199	1.63596272711845	1.96777908285717	2.64923415685705	1.44783441959877	2.44092099584375	1.69195211573383	1.93080048694443	2.69304417292923	1.53971393652314	2.63308728504751	0.875151431969998	2.16774661743707	2.14531907366172	2.52279447075037	2.3939426589984	1.91400696850822	2.65257488808228	2.90601376105962	2.54130242737115	2.34765456274125	2.25729741897557	3.53791952508711	3.60362727363942	2.71956452250789	2.07192127408794	2.03891649103647	3.95597208787943	2.17030134633828	1.64726968149485	2.61064990242437	3.09802004528192	2.77242075417891	1.67247567584762	1.67682145871523	1.97507429487263	1.46050145678575	2.99545231346187	2.4681160970836	2.19456057133648	1.68974959183866	2.21069653721206	2.90288133889585	2.22589992856897	1.96946552319116	2.88028668634718
PSMB5	6.75673316983165	6.40392138878953	6.29075274039714	6.47692459667318	5.36810866327906	7.30402417568854	6.75184908965409	6.13725255652636	5.87149669091047	6.661022149721	6.23995599306227	5.12105928373984	6.26985615832077	7.02508742959283	6.7524554125963	6.76211747692136	6.94232799881755	6.25123627672636	6.70213179981327	6.12245394099408	5.56294568196562	6.94224111849637	6.9040071730597	6.46995155340021	6.44069265287175	6.69439404996636	5.56472100208143	6.2890772427107	6.40594668279734	6.53975629270567	6.2488876845989	6.23487108488157	5.98967162503288	5.87722173320703	6.43347865060786	6.819340527247	6.20477564951286	5.49453052547995	5.54934948726614	5.76864896584895	6.13033076099568	5.55376181065508	6.3074154704007	6.25591736875524	6.28713850967169	6.40630988410126	6.88703461162367	6.35454374323123	6.3952313353085
LRIG1	6.1719695533146	3.99161172937378	1.62399799083393	6.33851034381222	5.69872523994521	4.83045096172048	5.58732888165507	6.05791130006428	4.15429166103589	4.39956325301184	4.94740354683595	3.48621531119606	6.51203798551394	4.09549519344995	3.25594758477148	5.81920839400306	4.55377263387762	6.51235740263867	5.77013911365147	7.35120139738736	3.00893218366901	4.19026312883283	4.11457079054461	4.24579528053802	6.04166205337529	6.71292550370327	4.9146106851843	5.74428461563798	4.09680206119038	6.05328364269948	6.32990687257627	2.19177096054083	3.35875854943494	6.07475354709389	4.32499972722057	5.39967784279904	2.2411668820466	5.998149507571	4.69960926413502	3.40952255006498	5.37773960300269	5.17616425458109	4.74149401478877	3.65035522912312	5.48331611674375	3.56808840255989	0.70012107004681	3.98951790444623	6.26973069189505
KCTD1	3.98456483657817	1.73689054361052	3.60550668809079	2.63173274558739	2.64624989007913	3.88192000487741	4.10654607329123	4.91653395229149	2.8082673874355	2.7657862676922	2.87698315757341	4.11053896137626	4.05930209765272	2.91505350672796	2.88404483461177	4.91328566567526	4.23319108700161	3.04272045172485	2.95227653015962	3.17627902403266	4.87096189359402	5.05744662504189	2.97742857310426	3.10391442250104	5.0511976084504	2.62326917217075	3.5126407871468	3.15405147203412	2.01650978559087	3.4616283282598	1.79784424388846	3.12283007154837	3.47728901495556	4.35034349784728	3.41609558415174	3.31482301333892	3.47698781340802	2.71675134382315	3.85405322536333	4.41612381319134	2.89800436807752	2.23230529718553	2.77318193000039	2.99132044043385	3.158106435268	1.86111554641721	3.06490218615838	3.11471101474761	2.85792660612907
NR5A2	0.652996795289575	0.527122387423202	0.658317505749528	4.5335918148795	0.429299779297918	0.585157578105656	0.531862745736717	0.627516725671046	0.474266007758909	0.459778985618662	2.04707794839766	0.958023786992976	0.605342629670577	0.15277091168308	1.59340319808966	1.02433796648041	0.608433667265188	0.99396401995232	2.27027727312331	0.757233123626428	0.560251269379433	0.275468312382573	0.104866146656327	0.693768449989245	1.21725195105237	0.559761437740732	0.469670456261841	2.94794147488648	0.319661819207225	0.636093171081399	0.347652852491761	0.331239039272763	0.269853749819966	0.776371717908553	0.817572354518761	0.960395776611184	0.60371049948237	1.4822027953625	0.90441228461517	0.252079087624033	1.48485216976159	0.841838939538493	0.630385758675752	0.157261904150005	0.981792668181098	0.482055135042724	0.429338978802254	1.68625480577531	1.46489874029073
C14orf79	3.43418482925562	2.37657564829346	2.34310979381345	2.82807492480851	1.48174975294915	2.62885903761833	2.95149343572678	3.01589308155868	2.89122738616338	2.1232263286411	2.47059768174529	1.56813790584935	2.24577372942094	1.26739602619667	1.9862909647082	3.02697982919427	3.01320180492112	2.16325139434745	2.71797548241771	1.94118781156292	2.56342356390201	2.45464870170812	2.4917779100433	2.05594127415034	2.21762962582318	2.08238057140092	2.81312349276208	2.33970210515831	3.52218850168922	1.77372446958663	2.85718937131448	2.47836806881229	2.66815795159309	2.23971964407379	3.18468466308237	2.03564100255011	2.35793547048741	3.43577984063589	2.62629237726774	1.82347235259041	2.42842756959958	1.16985115622628	2.59459857264796	2.54215180136096	2.74605725240922	2.18385702610541	2.61647135840538	2.90594674415704	2.59353839339426
NOTCH2	3.11082675774129	2.11917538656732	2.10373976606009	3.67915272028042	3.74100107054538	2.8952336162366	3.04097668271655	3.11374441068843	2.46952599570946	3.32259318222887	2.60368721765562	3.17717817958542	3.58895050934021	2.88390240503541	2.97787666306561	3.09793427930059	3.01757051169751	3.02204556611384	3.23992456204097	2.78114281762918	1.3622337985608	2.47734075481949	3.69883690895746	3.01201843126149	3.04016622127059	4.90095253792073	3.38418453759804	3.52867469336799	1.95906364346991	4.25816489441503	3.78540487634527	2.10169146108373	1.67692218115149	3.14664000360374	1.97810138712344	2.5633916801022	2.3405863801898	2.4214785897927	3.45343578016893	3.06892725789748	3.46185965523124	4.52288283484308	2.75893957308746	1.58180037054378	2.11205451649686	3.33407933416757	2.51399175020083	2.37304136112055	3.4573714735167
RECQL	2.23769707017601	1.42721433273862	1.48791238252322	2.01794072145505	2.84144343224814	2.70617808526899	2.41454161689082	1.9342510938954	1.38149663176668	2.27335134208014	1.63186708460715	3.06063106845347	3.06688937590841	1.62571156774904	2.94860627312282	2.45294954920011	3.33188987004632	2.15465579762484	2.41422767966197	2.04019095160318	1.34124156587753	2.06647757597488	1.15177936155088	2.80926404735094	2.2812404916285	2.67850287202857	1.83294662244345	2.70342721853061	1.40136724519739	1.93606634846631	2.03616812088484	2.29626486531525	0.926175395213121	2.36827959571864	1.31866321542676	1.8936349771568	1.92696389222233	1.34823126857335	3.27801462988516	2.51588837268062	2.15159774451266	3.0087637435579	2.07682173346483	0.52689031875325	1.18725154490117	2.35879958880108	1.97717396426723	1.35269634512043	1.53666496185117
FN3KRP	3.00583112304173	3.44930055741869	4.32778889655334	3.2678893814135	4.30631997582021	4.05985343605033	3.99102674876215	4.17085918155447	3.55902224841792	4.10839524368407	3.50320981874027	3.96766461003273	2.74734122779986	4.24698043716659	3.94720401168462	3.85148458843117	4.63976054190635	4.01239857409249	3.97377606691602	3.90332345060278	3.95306193269742	3.87015341607953	3.82756118947572	3.80851614062737	4.13985756243406	4.15535078804557	3.97133319836905	3.88656044713521	3.7856940444361	4.05283759392259	3.74769514744444	4.51068452479554	2.07221628438905	4.30665413647505	3.42741678595929	4.16295859599674	4.08938422046577	2.93924957554091	4.83429800316901	3.92567707635156	3.53944687664504	3.4638783754186	3.41547114803467	3.3466409989554	3.40758759258934	3.51956254515981	3.90375813061518	3.70844579285548	3.44957519540574
TMOD1	2.71020513665566	1.56186876805469	1.09195751423674	0.0344747949967066	1.15079521095648	2.99552468258838	1.07558579244251	1.6075770859343	1.3575248645526	2.15908089652757	0.522849440369801	2.24296683943999	1.07211674880966	3.0541181424183	0.881375587504365	2.9470784399893	1.79965710750591	3.90761574345451	1.13372768890873	2.56959391983677	0.136474402538429	3.24833663074747	1.67710891465821	1.50787368041193	1.82826753481727	4.44467596049013	3.17727493702255	1.15171963544353	0.232697316442966	2.31881309013979	0.829995986872535	1.92465917518605	1.17498832934336	3.58688177678997	0.803573934085271	1.70746515515636	1.53021063747178	1.23275730053535	1.77008573149397	1.31121157329722	0.91499631927032	4.25243626241193	1.92907114513724	0.429818733130318	0.80346483441838	2.58447649527639	3.12786913501866	0.604557332346283	2.50580950533087
ELAC2	3.58400118360114	4.4307665334183	3.51904354800318	4.09153303839694	4.41957917568903	3.42383867514535	4.14292394093374	4.34461478602048	3.81733356992047	3.60788023943197	3.77438965130445	3.16062448712476	3.60914254070649	3.64384312665444	3.75370256122189	3.98682708598254	3.66058636929351	4.19247462901558	4.39899326361302	4.19341768159024	3.71189145688666	3.94126673153781	4.72154384226499	3.85805565044554	2.56341712870386	4.22138895374185	3.49422667268142	4.18757489845105	3.63746744399415	4.71466235032529	4.77511097502881	4.44170841682017	3.05933425807498	3.75430137508449	3.9046719519063	3.70892000403689	4.18628389662889	4.02277107127854	3.3920209331734	4.14741751862808	3.85355182471825	3.0411514335393	3.98179367576104	3.92973380284275	3.6609597936316	4.35832424607256	4.38709517150437	4.11316932375528	4.48130794109844
FXYD6	2.41573719035182	0.937906919374507	1.51983549989243	0.408469602001209	0.92944493170586	1.68415401508374	0.550841209456575	2.40653808887546	1.88416850723988	2.70607764885352	2.16988581634464	2.11374914885129	2.69633915206346	3.56736520917986	3.15180459316413	2.81211883052354	2.62262817110284	1.03617740774768	0.588498757066329	1.66098855052834	1.29706686216702	1.61340743160254	4.63890893844341	1.34542436975109	4.52395655213863	0.895144415226685	4.15019404380128	3.06270351153584	1.41628215860418	0.995851060317175	0.582150722418489	3.08234152909983	1.66106029763249	2.19411305317495	1.46957122770731	1.28584921223792	0.852543936227641	1.72355964570999	2.08511993028638	2.83789551107155	1.06642860658023	1.74908806195473	0.642963091075335	2.29325848776802	0.54671488956979	2.91374779328499	0.114121058918961	1.07204840042805	3.93311063249818
MRPL10	4.06008465893395	4.2207054115053	4.61931427221679	4.40572690270258	4.19076983189942	4.52754284739554	3.99961101950716	4.51930950421649	3.85570607668554	4.11390460004121	4.0669970666329	3.9828559024287	4.49992842377002	3.92163915152121	4.1787098829347	4.03869088769176	5.03303857373153	4.09960549900443	4.36743290109861	3.81343077315567	3.93310946373878	3.88698194794781	5.27701476505993	4.18056824860724	3.49956745444364	4.35966529085989	3.66287472276503	4.3239053897705	4.15817744385141	4.56952707249692	4.37431682193776	4.86380835143032	3.02446945089233	4.35107500686747	3.88213048340457	4.54413670262712	4.64138412970212	3.74980915589001	4.63844203387175	3.55614891081631	3.99472162472167	3.90855994607384	4.11892246647903	4.27630681712011	4.22827939633611	3.99180666199068	4.3329747098968	4.55936167481127	4.58857547604933
NCAPH2	3.6757886625785	4.30967139836615	4.05975833499106	3.42638131061501	4.30817935483357	3.52085652821757	4.37116033426832	3.72972733158308	4.23120938839923	4.83639072447739	3.96212519584262	4.48033491205759	3.39257592537708	4.42348423848009	4.12008485791101	3.20313665001179	4.15004500705461	3.56747135143771	4.50803672871892	5.15668594594331	4.35802701587336	4.87369367822873	4.70169017291215	4.07477410026477	3.6597105011137	4.84994558405913	4.37275827216116	4.99106269363379	4.16495123290335	4.40837779735963	4.42351413372608	5.02145949767705	3.29695214122406	3.68108572898096	4.09618496481934	4.55252167059385	4.84664916445915	4.44191277232021	4.51172308723747	3.4641326569253	3.77752130501397	3.96345036756742	3.4415221035615	5.50285718361217	3.78833796272836	4.15896168269215	4.49909200191623	4.32586661011646	4.32221343229568
DPYSL3	1.33685867983104	3.59245872502594	1.72253814455425	1.90594657835603	4.6462370495381	4.30336948677293	4.26042261325771	1.97658927405482	5.08419984183024	4.58745458960424	4.05778883157807	4.79750071603475	3.58887010512903	2.13534774795321	4.94000113614708	3.34672975405415	1.36387530139619	2.56323584447532	2.90172354706694	6.03977867155236	1.23930597740495	0.518912385211223	4.47974024618171	4.10331389999265	2.41043141089047	2.6887204635943	5.46727942405661	2.96820065884753	4.8878835297115	1.89039883496967	0.955468060229006	1.9336597119398	2.45316733184978	1.92115805517492	2.06807846028937	3.81510589653752	1.21598884561614	4.13008603574629	2.57610957215861	2.12636079214375	4.94784128510396	4.00180409510906	5.65932262590904	6.09136085767668	1.03353990651278	4.69173438958116	1.16157838016072	3.57015459324999	3.80216964751798
APBA2	2.66220564493049	2.47928643791794	2.03075321405204	5.11528263805513	3.26890705729923	1.88946050440294	3.12490649886752	2.92256480712562	0.813751034564785	1.60116288519911	2.97493363581706	1.66058536867487	3.33766055091016	1.43319385651399	2.24955457594074	0.820919713111837	1.9556677201526	4.2217091307592	3.94016720082917	3.44371162487316	5.80987823889487	2.83847969055148	3.01533262488722	0.796562289807012	3.1422173066929	1.17189510349901	0.367777008699879	2.17401264525556	0.526995452940107	3.8251108249087	2.76919935288718	2.6728579564121	2.62375932767501	1.8872648405326	3.45828420092475	2.89969941989855	1.16947255969548	3.29824066186521	1.90262916426365	1.67621739313425	2.38310369637917	0.915867016210454	2.26490973231362	3.97435304083452	3.41872468006409	3.18530021326796	0.337583863913817	1.95171776361307	3.73640382699059
ANTXR2	0.768634835588015	2.10845111875595	0.78432272249962	1.16409480518446	0.942250174800558	2.34150982236069	1.66901648653852	1.36290970874767	1.84317546086297	1.98673992420145	1.78014777147757	2.26179608971426	2.01143418415536	0.933196270939625	3.38241890611906	2.6473057746044	0.987468555522664	1.61839916436588	1.39932155015637	0.549832453166015	0.811677929119728	0.766658722803869	0.614987035867893	2.63916403164551	2.2845824457393	1.56867482127024	1.70207712040425	1.73178411007714	1.73008627728408	1.23525329340497	1.070220440776	2.21707443343771	1.26827940236799	0.698273627332847	1.69675055406465	1.93567564794299	1.10230741927448	1.6777760179642	1.63652004501579	1.25268507621869	2.45338733140295	0.866550528404126	2.71691269949608	1.74181075782649	1.1524645878351	1.00187231217302	0.463516602329846	1.99271221393043	2.14860310880368
MINOS1	2.15811781130684	2.8886140477848	3.15823498642448	2.9072923368807	3.12985752853549	3.4142911557134	2.62422474504622	2.97855250099298	2.55888398078929	2.86781243685212	3.14097442059273	2.07683980145246	2.71355881615582	1.5517509575416	2.8197912435393	2.74008205580351	2.9381423496069	2.68259690849466	2.56330009843344	3.23560566368064	2.76319797260581	2.68501227539347	2.51353181426394	2.69496562834527	2.80254334286533	2.52078864288613	3.48122666921591	2.73391099010424	2.54656969651799	2.0421861339468	2.80341874224465	2.73107687985268	3.30272320610028	3.12744580292293	2.78330167611877	3.14213537858858	2.88025155356537	3.08113549673103	2.97167573111825	2.50711265605152	2.23907941666481	2.79012119682397	2.55004482298803	3.48861222145135	3.56795621691894	2.72429888191408	2.86403025408168	2.79467324496574	2.3466401613309
SERPINI1	1.12648396580596	1.07247029978074	1.85643121075333	2.34993194201334	1.00099235968251	1.6237447999375	2.25706561286181	2.25326787719906	2.88788790613974	1.40780841464742	2.57114027987745	1.93069467293747	1.17901556927439	0.384655495757168	2.4768258486606	1.90519753922096	2.67132381125247	1.05243493182651	1.08350402371253	0.872856257595717	2.62597149162012	2.25257415183178	3.04603213762786	1.88073282510258	3.75232354316167	1.2541253915629	1.05840274157599	1.02759984622798	4.78046324452226	0.149571955267633	0.74972277208849	1.15499268965608	0.445396496579587	1.51172625491018	0.44870982367777	1.24478607459429	1.28106377386107	1.02519343335972	2.17758789359327	2.77267023249303	3.06129086638486	0.964652800305575	5.34858895495659	0.460151851583187	0.660398798497167	1.59484143530901	0.752918996961634	1.43091950309982	0.266936224508807
UBE2J1	3.84017116113565	4.27022945524432	4.01986358490816	4.23097248119183	4.61099398485549	4.43447720465994	4.76949253658141	4.1264079310865	4.32281261464236	4.84025241792583	4.79996503129919	4.38148867472858	4.27846143836983	2.78412998411218	4.62480547429745	4.43155478872967	4.28980191331747	4.47436500486092	4.78154474760519	4.74521995569931	4.92667166425984	3.73716041310325	2.85937930788104	4.50589094684926	4.42583674080969	4.47946163481938	4.33885470494959	4.61181081134128	4.09052782777388	3.64850191268899	4.27516847304039	4.60095991788821	3.01206268479106	4.49596446146765	3.47110299484542	4.95500061155157	3.76860057390735	4.23984346886082	4.53121855143428	4.71316936901854	4.76298726160562	4.35852139874018	4.74532263037788	3.35456478381811	4.72965997642912	4.58482693397699	4.2788774517987	4.36053352622443	3.19397879558841
THOC1	1.77292794297787	2.30409359279213	3.28467462957952	1.821546955218	2.6899451655912	2.13793524798545	2.67376689136756	2.90369171619508	2.54822217000456	1.9164313041463	2.57939929339345	1.44297681408609	1.87692930203722	1.03622000011129	2.15625145123856	2.36387462583236	2.35532273356396	1.80683493735798	2.07332150167654	2.47389180568995	3.13915652085012	2.28589404221026	2.19547006901514	2.00277924320919	2.61273410833211	2.03921338681592	2.0257550278736	2.02695065367192	3.14862300201413	1.35628382647458	2.72463473030969	2.16985652570192	2.17446297485409	2.2716932436345	1.5369195825953	2.59227262269801	1.99368934785269	2.44735944332028	2.41205753782052	2.30502661190392	2.22933949762261	1.81148883813504	1.89728667065746	2.56429742710339	2.24689350160214	2.63485129460095	1.73358256438398	2.38362976111798	0.831255509984636
KIAA1324	0.38067451981049	6.751361904255	0.160272178861243	8.19816883799972	7.72125907974129	1.10088392416388	8.33137031405319	1.87696004500112	6.22133643215702	5.1626650869223	6.53674330065665	5.73159494207002	1.20593714341928	0.159980750574085	4.62576824101079	0.244421977596986	0.457798168664044	6.34139523668808	7.4985905241968	7.38981071812892	1.62143387410722	0.319562798951104	0.581468262035304	5.31596843939104	3.75587383529156	7.28936729742695	5.7705352342435	5.66898907485888	4.9239417135622	8.0495008809046	6.61901193292921	0.10780680354676	0.404807191866658	1.54451036740961	6.12920185538057	6.21324189526267	1.2011127433641	6.14435171523915	0.459040372004066	0.783112401561763	7.47682329870878	0.258791615405639	6.11972316649541	0.39775388715321	6.17748198947361	4.47994835735975	0.376624458824439	7.20842568111338	6.39502229454001
HIST1H3F	0	0.430440112542379	1.37586105619528	0.522426895159348	0	0	0.269001279753469	0.478204058753913	0	0.702696824501754	0.346838703756227	0.0920988921662242	1.57115988043749	0.824076590522113	1.40689379094313	0.261745067781123	0.088224590193907	0.780761560992853	1.26103806786824	1.10071825889949	1.22815355691254	1.50485173976974	0.501812238401912	0	0.66013473662886	1.15828019271181	1.49559416902434	2.53419428817329	0	2.61858427883212	1.41711673419791	0.333535632527868	0.960310315816314	3.05764941664724	0.363086346160278	1.41725751102317	0.603488691080634	3.34137889865514	0.133405175457028	0	0.14068588327434	0.729999533442785	0.127582124715402	1.5974390957734	0.971264639839085	1.80756724824485	2.03340162966573	0.834037950664505	0.94096862311346
REM2	0.655041374880774	0.499018927860066	0.750744134191763	3.12794915455078	1.22849286833486	0.786242427828752	1.45690394149319	1.66556270637463	1.25954120402421	0.588356384285315	0.923331738320483	0.509082714355202	0.794937341424389	1.29278393884272	0.943192102815602	1.15986953406625	1.29969026585998	0.495390159761454	1.12038065745509	0.395521198180984	1.48314034110371	1.81487272115199	0.860700764991767	0.633587430959585	1.45500317227127	1.39072447447056	0.689672095690457	1.44914284592224	1.30474582024865	1.53556249370744	0.778105913497109	1.67939311443287	1.74881903360174	0.663938775816678	1.5427632691833	0.934524886190523	0.688163247312835	1.66537760467604	0.552287619873643	1.61357850723341	0.922146575371102	0.160198067212898	0.701762165442187	1.44583577551471	0.992471519662049	0.7292952584433	0.360839398180336	2.28987061802498	1.12490848978941
MZT2B	5.36380643957656	6.22223135904206	6.51115188179468	5.47342522466452	5.8314527160846	6.33812834446741	6.17441688769485	5.13205879835612	5.98685563699043	6.93412348496217	7.80057239454376	5.25093871358398	5.05237776066174	5.72810668853267	5.31369999516699	4.97546753944244	4.98129015462598	4.88041433927742	5.37993685480492	5.41638773325963	5.29865964463205	4.73136381432144	6.94238010946778	4.83981527959225	5.73470445275658	4.64950148044013	5.1691895433152	5.83903100710456	6.18418020436588	5.12037408423278	6.03307861961943	6.95000994466256	5.64506401892691	5.90643554569884	6.03795183660432	6.33482829666045	5.37606357892431	6.10693596469816	5.03075440085919	4.96655259633639	5.38940964082558	4.79069571635827	5.46714760741367	7.05603973908362	5.66294314311651	6.30887236385237	5.438722991365	6.15392929356111	5.44056978257749
MCL1	6.44827899601405	6.1534498827842	5.78212165438121	5.9737132256926	5.86143104884207	5.56174888523062	5.9019174123654	6.56940984610351	5.92060452706466	6.1086470119913	6.3888077734119	5.83826954965399	5.75891955806624	4.86805887142315	6.22317051807954	6.76539232226004	8.00384333748748	6.23007427483258	6.32958075023782	5.87907514222357	6.63442601698012	6.00138307137257	5.48361542320454	6.4650046137853	6.3570893189334	5.78291746678887	6.19621639417556	5.58737158627018	5.86371977512233	4.99887730867861	5.94877843223635	6.35820677133593	5.01949042825405	5.95021093668372	5.19271627384357	5.99179467296917	6.39188010592231	5.42775295213423	7.55339462835298	8.54166003191349	6.13559136104615	6.17046846418659	5.52711071674886	5.85961504443901	5.6022509307026	5.75515564852781	6.15903437516647	6.03595276374185	4.74554403828246
LRRC26	0.0415462064804851	3.81140992407225	0	5.4889588221817	3.28293102855654	0.638221756091722	4.55287200265556	0.0566959092684273	3.59026007137508	2.17632587785946	0.759509040549899	0.534250100932787	0	0.400644925273081	0.247514863808272	0.0193818633563035	0.0306011599448351	1.51356057031309	1.90576315097072	3.67974556353212	0.105776637081336	0.479871098854889	0.129978722068218	0.148940473427628	0.729007337965129	4.86090624252316	0.228781952054809	1.56319129883524	5.33721672322564	3.29761105260399	4.12671279840113	0	0.311649042744476	0.0465191304012753	3.52441381191583	4.69064431981897	0.145272248886875	1.25114926956247	0	0	4.21872935019092	0.116317054138295	2.21603260345199	1.90882640614593	0.48450643305625	0.0199655433978523	0.0891448172438511	2.13499960245866	1.68711157316494
G2E3	1.40914763546716	1.12141408285315	1.29438004488351	1.49583479248838	1.49673998604995	2.71257610151008	1.82281943796361	2.14590033083209	0.992638894946545	1.30485462456298	1.28986145786722	1.4130888615775	1.70167406030086	0.683108455447107	1.71505934216521	2.3247061282499	1.88614960254859	1.26649180145136	1.46585055902926	1.56033042902631	1.50693006136369	1.03880721774935	0.566812525591018	1.15787789400288	1.68719051062984	1.19814899230359	1.0406365836261	2.02905340966111	0.767756772799557	0.845275957603735	1.38156863893784	1.06402676956285	1.05905334453733	1.44812637165856	0.282696576332713	1.47044055267431	1.2660923970771	1.58970990892155	1.577758186782	1.26672762782474	1.31369336197574	1.36673689001361	0.86941836310189	1.09704420928807	1.16008861450541	2.1004945512486	1.37022125515373	1.21890189039208	0.399698608168922
ULK1	3.75546556953188	3.619069320385	2.72280228262547	4.01468647403143	3.06650048433534	3.99843132735759	3.58842041266062	4.11651885035218	3.82130762215736	3.75167900917942	3.3800258931426	2.75514749118305	4.25113149133919	3.36514522487838	3.70942172055062	3.54993008324441	3.29270704353015	3.39918055312995	3.397699189704	3.63423177127296	3.64764563376322	3.32852859856152	4.48648850695059	3.15489231830404	3.69230054350177	3.52608022824936	3.83509397239584	4.10603398280768	3.42034259165339	3.97233499449171	4.19826150731586	3.86281804691177	3.60293659340271	3.85726078458114	2.88909622737084	3.1743601732761	2.8593746801082	3.59419493292853	3.11121681775596	4.2938368644349	3.710454066456	3.2864938204288	3.4033105333699	3.82922227664401	2.89200198305741	3.2555145895287	3.03769964689797	3.17780807210205	3.64424064648056
EXTL2	2.60196382073052	2.00889502011431	0.956333614317757	2.63091490975338	2.85284566628691	2.54878272382819	3.22528763506208	3.01862667301325	1.99526676565607	1.70430457482603	2.63472373179684	2.03934865312082	2.31971287283128	0.50804503869205	3.13571438877411	2.96457535874092	3.41072837847811	1.58024906814349	2.32539883135752	2.50592242131337	0.633906503491414	2.38156342415187	1.52923693483632	2.57518201636933	2.97704162069481	2.7028713375912	2.13879543185872	2.21942634028422	2.10826826821501	1.36996329518158	2.43122460619994	2.02444338937085	1.19316294268668	1.89888128250574	1.44759253507167	2.55580733356543	1.29186083044473	3.00609355274218	3.00914053091288	1.58648129330534	2.57838991635423	2.75722050869654	2.3448343438878	1.34625820893202	2.27725060885278	3.11736617004874	0.676090925602503	2.74011664686508	1.10931995003992
PBX1	2.99669919678929	2.27952843095697	0.686050084527215	3.44827166792742	2.97270876582224	2.70642808491589	3.11281885553674	4.15954853033493	1.36289410767639	2.01383744871061	2.85591029525214	2.18293013093066	2.5211662878985	2.15609630154768	3.32872776405867	3.24446331350871	3.30196645336535	2.12281317060982	2.92806525657805	2.40846712872626	0.615779458800211	2.78490717599158	3.03962073914366	2.71227770427216	3.2361494725517	3.24334137742643	2.34013596433589	2.17045428018614	1.84509663542426	2.4302491406991	1.95044097619981	2.78078035483267	2.81766379116586	2.80620244413555	1.30750650748415	2.528920829385	1.27171180349981	2.53860787667714	2.67012490722111	1.71881979657795	3.22201857324896	3.06326500882618	2.46961078774809	1.92471185693677	1.63393278337197	2.01317603271374	0.46359795714925	2.05466456676695	2.88638402443116
PNMA6A	3.08736709499845	0.661873232340986	1.26595833884534	0.0574084113300698	0.281704221476162	3.434008372611	0.0932076350637564	2.76056966494797	0.0579421820233836	2.16456466783058	1.21081692758878	2.84920072863544	2.24326832816576	2.93081865132704	1.19576937261639	1.47330593221828	2.47615505147086	2.04479451121789	0.801128812675624	2.36264081233415	1.029197096828	2.40641507227483	3.67697904526355	0.162267428099416	2.91634772838436	0.612528699641239	0.053279287056377	0.509493281146741	0.0463440337745182	0.269017811671229	0.296225741354466	0.885088369959673	2.77624102825463	0.909833728477306	1.18768829155729	0.173768114077764	0.0276170757929224	0.647627018455242	1.71377460557382	1.60608894111638	0.524390796242943	1.37466472136476	0.331184711990502	2.8656048892465	2.76520109897544	0.260987156459359	0.0735837854393338	2.64629030711132	1.14736045250491
ADAMTSL4	1.8181036806088	0.671184232519502	1.43237020298985	0.511190883908724	0.6430153692932	0.385758020555996	0.484889025292663	2.00848658252722	0.529405045092971	1.74524191427684	0.537559236660007	0.9555556299758	0.997352933614852	0.566904021131532	0.657136772606561	1.003024251361	1.5390258447265	0.401820965099225	0.660020243908055	0.583694149181638	0.926647508041822	1.37903675785553	3.61608774484091	0.815387669610342	1.16084010771218	0.822947804867384	0.613284911478633	0.514738321589784	0.291874260199282	0.718384775742065	0.476533648407569	0.467030233078439	0.524191277057249	0.697887130859667	0.807140323920225	0.461323313445291	2.03087306007451	1.04979728328059	0.735940124920994	1.89024299482428	0.625968898091875	1.4070239816577	0.19130609690631	0.44251046194812	0.726577507620484	0.622544771552047	1.41107432518062	0.781503218700277	1.68255655545763
C19orf73	0.606197075237857	2.43750722485361	1.63921503443926	1.79529074357638	1.4081206916704	0.779971386136448	1.71937320460235	1.03005803951376	2.39466433544511	1.72731820727396	2.10530664626145	2.18024054594173	1.28426398703089	0.648415996540508	1.52889179923857	1.03911052531181	0.702260024116104	1.49805987821978	1.77605482440916	1.41521324681586	2.5413063574844	1.15644446748732	1.2502396472812	1.73417919651583	2.05376550611157	2.38963241931408	0.833412708224728	2.06246210054568	2.57123499136559	1.41884713053561	1.65684180675193	1.79847864261026	1.12133837609406	1.46325430867641	1.94320480118154	2.38813222593145	1.44440955027139	2.66155183030365	0.691944054870754	0.907675221144994	1.01328985639222	0.540826639353493	1.53100133692438	3.38717039848336	1.49964398501382	0.786289964019897	1.43776778447059	2.69121169140889	1.64806191937511
SORBS2	0.0742083427404502	2.51530429349967	0.39916058236946	2.6438991106941	2.26758653670716	1.0823873251616	3.53210171261591	1.52742354793556	2.6202303550818	2.55187429336698	3.21238913886503	1.76071357711268	0.902703764266555	0.758607712222782	2.22699076702631	2.46759814490499	0.872136703945033	2.62820568441209	1.79001865544605	3.18032884174381	0.185786704158149	1.33531124723949	0.677661069211126	1.91018943105625	2.05648137488353	2.85440374218235	2.36811654642662	1.82141522420773	2.40997931937716	2.32229718341748	1.63154924453203	1.23255655621362	0.639325707971674	0.376719465173353	1.91185503818901	1.96783322027151	1.6664077000834	2.64080656154652	2.69863320667453	0.842426414011124	3.32713773233603	0.744624040221328	3.52140289584	1.0290761486262	2.01862319232183	1.85048437246626	0.172064103987605	3.12350804506886	1.63716616754567
GBP5	1.65803971940506	1.38318619769275	1.90828780878405	0.627712832680395	1.9600074122093	0.686711361911416	1.87035594177984	0.32185492979088	0.642841266099973	1.63029249452169	1.67878580724012	2.82552043310475	0.381875222511286	0.881659617955817	0.761027892559764	2.83485638627973	0.943383616861276	3.05797073633751	2.7332726989814	1.51826141963359	3.22795431129119	1.13180029647017	0.20660872548956	1.89768362605796	0.763818815490203	0.819887480107162	0.734104729003122	1.48650814315325	0.809610077809154	1.2875765646026	1.79161036996258	0.0419966406223741	0.336322886736971	1.58948299676543	0.837700615509587	1.64983529359239	4.29061756433452	1.63254493930069	1.53711025044303	0.37549914525575	0.233613289104658	2.11386333963047	0.992302261058975	0.396245777276474	1.55546421965133	1.38615271901622	6.04769585116469	0.438858051183496	0.651716641439717
RARRES1	2.02872856282506	2.82616523426434	4.32900556745339	0.783987223675952	2.24121774586784	3.17133774301806	0.978315026674598	6.85731869353967	4.68913628255184	7.73035535244594	1.51010562484174	4.56575209424933	3.67919577987845	2.08448782850617	2.14419812874316	3.60142439683501	4.68959938041603	4.21568654091286	1.00616197474406	2.91846352684464	7.38451720976463	3.64638834181519	2.03896819764651	3.36605038383935	2.97476789579657	1.0565392275848	1.55220911856173	0.859849077401019	3.72497379394335	0.182702418770666	1.90421338136423	2.43572167542667	1.91890328989714	3.4793370208631	2.65225344375536	1.68795575838176	3.71628902582138	2.82047167266108	2.31613728466588	1.95352688428784	2.52691156808925	2.76788798605092	2.49996652976933	0.949367351014337	4.12592976726213	1.70506194443112	0.94899083550625	1.76201439317235	0.575610918691052
ENTPD6	4.4432446046337	4.84424655459584	4.84919461313389	4.17951318865927	4.4529464601314	4.29392728266458	4.63047859269265	3.2367292968031	5.44212527216719	4.71290305050981	4.04675123862182	4.32750963276377	4.38577112842023	4.7322074998632	3.57799295430253	3.8855294786583	3.8410947661577	4.18555116749588	3.6411309345675	4.65612258910927	4.8539047849928	4.01620074919157	3.75444083469928	4.83042066460456	4.22077248971724	4.15273335634938	4.73084419778806	4.86167279538163	4.23276205704641	5.22015537126634	4.54847050811206	4.08139645939803	3.83776230252313	4.33493014928477	4.29860624915382	4.37420090166759	4.3029066173641	3.70285397966216	3.97842026745532	4.7184420307316	4.55406369620516	3.76512990491699	3.97817409803898	3.82655951900767	3.9793669626616	5.14093116243252	5.14922748662799	3.98066829560387	4.28864263802254
CFB	5.24461957016445	1.19927387515693	3.75297387446042	1.33136080539827	2.35242318311885	0.435947317573987	0.214323549463984	3.40385007874585	2.54520560512567	1.47991545629007	2.88832957030279	2.89658036164246	2.16312467521412	2.61151358792215	0.651279204312214	2.35979266426735	3.20004296734105	3.57028146980687	2.46283516939589	0.98234343953617	2.84114430802627	2.9402373850277	2.29293192335668	2.52342299164778	1.20938960595193	0.228321644847832	2.47642477107606	0.448498205134437	5.25344788536064	0.240296527051014	1.52035722571724	1.32972380732836	0.830138012855923	4.10882217533072	2.26343487873593	0.206126906999251	3.11072903755112	4.44275898467334	2.83341849141733	1.55016251223212	1.5994888555346	4.12668120041016	4.11310536547836	0.983405737440351	3.50346536122828	3.29473584814309	5.46809060827801	1.92915185064942	2.18768970554528
C7orf73	4.91305821510859	3.76322544983223	3.03859423908431	3.4694885701405	4.2897391295949	4.58885121776949	3.68567637016446	4.57172566715177	3.83177451000823	4.59863670523765	4.20875252308281	3.73503649510375	3.7125760877234	3.39600627902368	3.94941128854833	4.39120365794988	3.18441896769771	4.00548633258589	3.33729179655225	4.18122036908122	4.72703616071127	4.04509243906767	2.78325518133702	4.24202727088561	4.36335693973219	4.20007796149472	4.69192556475457	3.25703160309103	4.07893463406999	2.62266453257309	3.44095527967078	4.84791577263984	3.81234026152003	3.89361919321981	2.8956007237404	3.18768125810472	3.85375235206206	3.99423733253591	3.92740083588535	3.43824650632612	3.75229931485508	4.21656435077213	4.25425464528655	3.43557706225295	3.88668523315885	4.16977257672307	3.3008529168737	4.18078134146508	2.23851202492854
PIGO	3.37650233539264	1.98541940975199	2.08741105861162	3.27167329649447	3.34436568171235	2.61641860584383	2.93146727071133	2.32952521091982	2.33798561510947	2.20400752090666	2.16050216066947	2.80308947963443	2.99985214245871	2.88045757481808	2.56293866321248	2.80819630816211	2.42541097029873	2.79747196966661	2.75737150819961	1.53819695798427	1.41063859887497	3.07531849959892	2.97344099109704	3.49306001714635	1.56962104420141	3.06321765060486	2.54781100612665	3.01376846167198	2.01825746933117	3.4876833249112	2.21354774466182	2.63167769227491	1.60188752979744	3.16581065057214	2.46876070202345	2.2286338333411	2.07984916173641	1.98238849834412	2.1016132986568	2.7432501003784	2.91017616232415	3.25439808903335	2.61069868902761	1.70617240302401	2.3982263957095	3.12536340399812	3.07540247685042	2.58840708379765	2.92742673355529
NDUFA3	4.09820408257051	5.72675140379646	6.4209055224413	5.21987018950284	5.23322126530401	4.2353861693251	4.77547005678891	4.41168463791113	5.40424539575508	5.15723338090414	5.34748051368422	4.214857179061	3.89855207232867	5.9270519794384	4.42241019582412	4.68237556280173	3.49747820118216	5.16162874814086	5.25833293729131	5.09494497683867	5.80730135501742	4.7231713026954	3.9887002140859	3.79707001491296	4.95260850367448	5.35982517401337	4.70686048617281	4.77936700028825	5.50935876976737	4.89947058485108	5.07928952803308	5.1514850950889	4.8120267773308	5.03242049741202	6.17654176486612	5.2366821498422	5.31451779651461	6.40989488817829	4.61922491734814	3.8415841560972	4.5888525196056	3.7234344426951	5.03555762376904	6.43060375629879	5.42938692909698	3.67771308172451	5.16416179372626	4.98444103112744	5.20296830146279
NR6A1	1.37935012750121	0.772865524633484	1.21358400323859	0.146647972970498	0.173962310565018	0.734868969507443	0.257154149281822	1.18107226818118	1.79556262138103	0.489834071529836	0.108886283281675	1.13866288164875	1.7272329196836	0.711109658678611	0.0974459783704333	0.434224680989294	1.21226297324256	0.0699912145477672	0.208392372104267	0.194184574423504	0.512013865921942	0.916364123721736	1.09489530550728	0.127346553344696	0.837263703239973	0.170876871831131	1.3010068573561	1.12565405310048	0.500822516126022	0.302244395637032	0.787457967039055	0.859218899910203	1.16431547833155	0.888216241601567	0.12539369095624	0.233607586914634	1.33468342586183	0.792464002501361	1.10526021410128	2.27574801244072	0.161162032269484	0.685244124916719	0.180603124100445	1.61922687136398	0.724813642207191	0.297951840098105	1.17989329228004	0.844657033532758	0.213128325122806
MARVELD1	3.54511111022735	2.70603890020579	3.67191410565674	2.06051872239712	2.88567078023869	3.81533453182787	1.37608246250076	3.82425450833086	3.23657851689462	4.50644612523213	3.79961358742043	3.93661379840707	4.31469881977882	3.06190956798567	4.88267133486674	3.73245799895426	4.36441555918531	3.13881003697169	2.75526501709784	2.81241287463992	3.21327955470173	3.35729937530709	4.51253177506767	3.83285344028845	4.79981144672828	3.57336017247996	4.10909868547705	4.53484628314705	3.03797269488965	3.82212419075629	5.36946955338074	4.44370858523854	2.69883974450862	3.61955992892893	3.38549870834843	3.698013465007	4.07526587548604	3.53832132994994	3.36833403119351	4.16672467652235	2.99583557526639	4.50082841774314	3.29860976665642	4.68619110594038	3.69701975039899	4.45917550672232	1.81559475480129	3.96357629765161	4.04985703326512
CPT2	3.91139941513362	3.37220202335921	2.81828497402228	4.0156195765511	3.4474317048612	2.86831986381038	3.49644957909246	3.16883622749318	2.73179415945	2.88419243046999	2.42440362981047	3.48192327959229	2.87054297900583	2.27743632918682	2.76305552145623	3.07194662127912	3.15917535093871	3.41500976765808	3.64402428491984	2.72429418825917	1.75692697492304	2.9511159794463	2.93594165058771	3.55588129222914	2.3074387897619	3.77489561557037	3.08566380480631	3.07018291361445	2.89231059217725	2.84843939356177	3.74509237411379	2.672395646288	2.39430491969566	3.20908796230915	2.16765026427956	3.30508556740563	2.98263389611433	1.81341078449991	3.28474659156997	2.31710745694956	3.14531849026688	3.34670887105238	2.96847775209225	2.18593514723801	2.43934490646279	3.67582023013745	2.62700652775896	2.92770332164782	2.56663292297457
NREP	3.38309312161416	1.97937871934467	3.00310902372759	0.584400390547556	2.69027184405375	3.31522626705631	3.51533934601864	3.97073607845132	2.56567989980455	1.98225861491384	2.74423266648392	3.16852038778335	4.26422097925658	3.04300597695456	4.52902527491739	4.89053277795723	4.04806154869099	2.36368203563892	2.72033576932367	2.16237251743625	0.773343510059975	3.22038031343663	3.85752407625146	3.72986438114723	4.77905112690117	3.06390571426382	3.2026207616409	3.12451440209149	2.89853000610915	2.53534727214007	1.92195586457857	4.75905824741711	3.96169015984601	2.9029250657181	3.39637750886941	2.51815695735692	0.570158185501942	2.4569561178707	4.18440871080612	3.89636616854455	3.00362941165585	2.71989578788225	3.50151392417495	3.85951274341929	2.23904340000205	3.27273311805851	2.26941451107014	3.25199498365648	2.41585579819291
MAFK	2.9275386640098	1.70231681599459	1.62227013860091	3.31342621600587	1.59086404630178	1.83400336994426	1.84165220004787	2.60231744178878	3.33442174462144	2.79690804863059	1.70265877069172	2.58683088261648	1.95112449495489	3.01557631551791	2.5314079233296	2.44994159232326	2.45788432061076	2.12965540034927	1.98943005058261	2.49158971519364	3.01002652431232	3.22458787574655	2.59074255858549	2.86827281785132	1.67904292559983	2.18769196987389	3.44484946335466	3.6652468585516	2.43723497613074	3.06858577274528	3.22456393250936	2.52153485674446	1.60832292708089	2.67883921873989	2.24685159252211	2.52530763007622	2.26363701828327	1.69867279786309	2.29895620651806	3.79234971538048	2.363345372492	2.24780845428684	1.94058419663632	1.37640407731419	1.7825143415511	2.23609075862979	3.13400733660377	2.97028095086894	2.97149276882489
STK35	4.61273929103985	2.96437394812682	3.54609656172341	3.60105054360209	2.84691662138479	3.04150604672791	2.60923743902244	2.96895230944441	3.18225993270384	2.85585604581141	2.95908028885327	3.71368063333415	3.70410228722687	2.93025134532414	2.98692532106549	3.51299411004023	3.12103674813477	2.67341817642143	3.05809782664305	2.56763150069019	3.68372180000153	3.60451757442361	3.23160368359665	3.27295581538069	3.7658096469586	3.7977404407974	4.39040144044214	4.07598934498121	3.48160042123041	3.49912496494769	3.9847088425499	3.69293078532509	3.2684526577614	3.69240836201397	2.59330705220369	2.98171152678145	2.85822604770289	2.80781225210033	3.38785809811649	4.60798020783568	3.19771109379875	3.38590202571807	3.93759262732593	3.3873553341068	2.77365265595985	3.85295064986985	3.61734815675504	2.88650601900355	3.00450863087847
KIF1B	3.19445610707529	1.36593758749518	1.61601678851508	1.82136897722699	2.4104648199919	2.73064931487684	1.9843526780221	2.92558517833882	1.92743754408812	2.02882502225197	2.07929199074699	1.37946837438177	3.06324487051729	1.43408871728596	2.41215926040798	2.55349277367647	2.72539712068988	1.72033223536257	2.01287407378207	2.57473411637794	1.60791770234386	2.51687138573855	3.00973989164443	2.33561582344238	2.87654006038276	2.6675584644745	2.85879223752238	2.629449189806	1.82342046294803	1.77876943557528	2.59874949171603	2.05183977653479	2.21453894788908	3.16646583816263	1.25863501054191	1.65458126931816	1.30423578802388	2.22966459476143	2.31873709190562	2.60802300783278	2.6969886375015	2.87349926198585	2.41472432339342	1.97090089934157	1.63454195212038	2.8901045232579	2.05124519915876	1.89190215442661	1.4150115879114
SIPA1	4.05429022958849	4.64306075201498	4.48650717020755	3.65656440565797	4.72966188542343	2.22596003324294	4.70428718466823	2.87670357138611	4.34225148610964	3.94420819885288	4.0368894207634	4.04625800287737	3.36040562540575	5.24150762956166	4.18336705746908	3.78848082740948	3.01366136550877	4.39585877172178	4.28992788151017	3.76712250546551	4.71410567544334	4.89485344331437	4.06746605117103	3.45016074635851	3.976315917411	4.04200507690771	4.6196136494012	4.54823091464112	4.16979121132253	5.03099448263759	3.59828543949712	2.65078188813728	3.71549184696955	4.75437969596383	4.67758858218108	4.93332133745459	5.1139807282174	4.25844877383629	3.61353716241126	3.94177418729917	3.58713344772051	3.45029897710109	3.20361110941296	5.19852300668169	3.97152303576151	3.52302507949261	4.38412884949036	3.96533187466783	4.41851129865584
PTGR1	4.21977110622089	3.48358941890921	3.93024931711099	3.25048483501283	3.48483710573983	5.43728113579814	4.06540044671218	3.40829684203522	3.769243766375	3.33145612632931	3.51077452776244	3.2180871969129	3.62410345252532	3.24757333798574	4.14619189897046	3.2972713922166	4.2632282286754	4.22598043664571	3.45255530093299	2.80693129103895	1.67773098462049	3.89799325117597	3.38084039559425	4.74194127185225	4.99179186266089	4.63199824396536	3.12891522765637	4.45746735411869	3.80539391490736	3.87942249882275	3.26798320581647	3.63920251735628	3.2256646723772	3.95201652209651	3.55581970861389	3.43294652725273	2.83295020960754	3.163238291606	3.12408352054759	4.12186876693689	3.27599105848848	2.78473777736771	5.13555182766098	2.37000942241279	3.94503067363232	3.92597236204717	3.00709215368144	3.63070688441259	3.4520330708163
RPS24	7.28616439074523	8.06638281232884	7.6952176926568	7.16513553079719	7.44012424686471	8.25407198426343	9.17052001303905	7.4102929479183	7.63173601988985	8.00701070608432	8.27383270715154	7.16746600220822	6.465535704391	7.18169850728453	7.30456813154005	7.54838794796073	10.8136960247719	6.58303326889822	7.14595311685639	6.39278942564828	7.2964859584274	6.58794872778981	7.03102571212579	7.43135675905709	7.90955604642152	7.23247597178949	6.86126893016083	7.05701331434354	8.58937082450239	6.11561722962003	7.17555355448923	8.90285996463233	7.87451792182856	7.45180550093133	7.08996688558403	7.95686541615395	7.64818572196741	8.17289478422136	8.07476916500034	6.74694272528243	7.80106634366562	7.9747437793902	7.50987679842972	8.34712174383802	8.21096403188716	8.27596626667143	7.28750334105148	8.19181910596345	6.90389346805266
MFN2	4.78734895599495	3.97454079433592	4.30488886606881	4.56641771924819	4.45263265184769	4.41308882825902	4.17835273057085	4.53649128014475	4.10364476041563	4.35030022643873	4.10949888186741	3.55512960074492	5.06725630127354	4.20743254715574	4.36661384397104	4.34022797687121	4.83723181695204	4.4723167939175	4.76305347131372	4.8669892261756	4.35576691543737	4.4648083552861	5.99317360699481	4.46705206339856	4.3142488614065	5.04476257253658	5.23544052274423	5.14325355608351	3.69956568899262	5.40469032734562	4.98286034265573	3.67701404044057	3.53247496522723	5.08571248174759	3.67962681612925	4.49707541665278	4.09928939693143	3.4350218616321	4.75349024008343	4.68972916663386	4.42761252049204	5.23292499154431	4.41199533418818	3.90513404594974	3.93114439345107	5.08174206231138	4.48091604821157	4.02446600344968	4.71653381084578
RBMS2	2.52048474743499	2.17502278551879	2.98730935717936	2.14800790679388	2.13869059809618	2.49619109124581	2.06063885529665	3.2202361492318	2.92315025661399	2.99133470461028	2.68754802886555	2.84061286678786	2.73357779468272	2.59895796034171	3.46506622649089	3.33387340646824	2.83061937039294	2.67418078490237	2.2218313888779	2.23300654004112	4.07968011792402	3.01437435150082	2.26090281215791	2.69995493992912	3.3901054724678	2.88849470268561	3.3948619501864	3.00136794396725	2.85776425365833	2.86447193559341	3.05286365726608	2.77394316415202	3.01922183555558	3.23829222813048	2.30858957016789	2.14779165505492	3.31622607302198	2.46596974357254	3.09473320999805	3.30874101016339	2.7221974493941	3.16948715763799	3.24959288201811	2.64158460492627	2.42066238477489	2.77516064522142	3.78427976694981	2.42008892744213	2.56986808251205
RPL9	7.61542724950115	7.81699403395475	7.34434525839306	7.02702651620217	6.61721420665699	7.51513157275024	7.32007391428888	6.99609289924883	7.85074335826488	7.36291650014497	8.39822496844004	4.97925053277358	6.32222857312808	4.22944647006249	7.34981025875198	6.4423472336196	7.25191853300909	6.5848194859459	6.96522228512858	6.12710284768424	7.04009998093823	7.24565044270567	7.06164610753815	6.30120920014447	8.3729325945553	6.78733557059872	6.93657298461846	6.79324118004011	8.2503819766012	4.30431870960782	7.23436014538201	7.69823518630487	7.46817078516616	7.8823658992422	6.22156480923784	8.27320378458707	7.45969202714736	8.90582458395272	7.03895700251124	5.95875314769469	7.76931022551181	7.06097796579304	7.50774966581823	7.79195647646053	8.05226791734269	6.12242060736737	7.05363084889938	8.12341913428381	4.92903603133866
ABHD5	1.94930332626613	2.15977307838599	2.09746606360026	3.68634328468853	3.69635325986884	2.30925758670268	3.44182089657402	2.50065371148283	2.08376994366725	2.48739965334385	2.19905845743352	2.99452713647098	2.59711906816615	1.32677870397451	2.56959609020249	1.9119285176196	2.50014427580217	2.9959867139783	3.07820197873264	4.23657100499113	1.58528513404544	2.59423101733157	1.5822275320709	2.95027919968063	1.70285012681411	4.81242788663944	2.33190551446102	2.43534018020399	1.95027608731618	3.2342880512195	3.01011444848135	1.61550940945923	1.37462758337211	2.57497960222443	1.98782965207621	3.39229477533638	2.39688921732752	1.83379906509179	1.92095026281512	2.6914669155774	2.82344676009602	1.90364276886868	2.69754857828521	1.28915747368936	1.81995506794297	2.25752681802882	2.69291364457376	2.17761203907691	1.90808263099871
CREG1	5.54871006661371	5.22472674112077	6.46468306778293	5.96117266046714	5.39715498011092	5.6042002451723	5.50667667078864	6.22887504878466	4.64939126356098	5.03598903245756	5.81262172588907	5.21153772553565	5.03568956606215	4.99970129602675	4.87207098214457	5.35275154424949	5.37862078109863	5.09315394913217	5.91462540314368	4.91929664035228	5.99518015870188	5.2442489319731	4.27349119192419	5.08268011346669	5.92801037579647	4.36282841048095	5.05846798458434	3.62311257657372	5.31150509535442	3.08923469751692	4.89534064002546	5.47146514708043	4.6524173029299	5.80639056630003	3.85132647481021	5.74929100673972	4.95433686885892	3.77076949409361	6.21159391483058	5.30885953370518	6.03053799140545	6.41901148141166	5.60417064565095	3.53994677466256	4.22669702355813	4.98324595096397	4.80024793446392	4.76357844839751	2.99053675241218
GCNT2	1.11683176432384	2.03713587164222	1.97667123359431	4.25955268308763	3.18783564048204	1.60884156119888	3.59477883014476	0.793604797653706	1.99100914339892	2.23100902577697	1.86175634056291	1.92201410303391	1.17974659155642	1.03245377146375	1.52095483582382	2.21017975951556	1.61425733334482	2.27321652602493	3.19716155967215	3.51975364694415	2.43010789583691	2.71186830134417	0.676370002108703	2.05633812647084	2.25848669931698	2.60133850217455	2.9808949194783	2.5887374426164	2.02116528748313	2.81650948479485	2.9362973236924	0.799957721516607	0.927322620356468	0.947020838164686	2.023780553937	3.21098922111524	1.45189083870811	3.39470627223871	1.2754823070547	2.01049774222116	2.53940708477347	1.50166020806805	1.84070780996478	2.32962020458888	2.65124253596411	1.71696248891032	1.87366140838509	1.98492271555102	1.54858702030057
POLR2I	4.99722485218479	5.28472699387483	6.3115871881846	5.19854027675804	5.35668654881028	4.56365492881289	4.8961947447882	4.59719254147926	5.62855098892889	5.28566960187762	5.087786360906	4.61256201456772	4.36390145961269	7.22523633560264	4.70829095126512	4.50048337275306	4.56129165859407	4.98629159982157	4.71518767964259	5.36830600051198	4.64326586594347	5.71442822807521	8.06893329674394	4.25923573573271	5.17684012520564	5.00268842406891	5.33127806288336	5.13059311029562	5.37562958105351	6.64500517649527	4.94792089116022	5.4568101767288	6.12283243736167	5.83550886875482	7.2979266756815	5.17430546291943	5.26473051665535	6.04287270313651	4.32749085715891	6.41081121790899	4.87598372593123	4.40134915769474	5.255237655503	6.81675114040488	5.71722417373677	4.18635758006765	5.1979733563718	5.20059535218996	7.26012301063791
SNRNP35	3.14925453165333	2.82909931225847	1.82134907572069	2.15804238216472	1.91548059647138	2.06717408942702	2.87795707556588	2.39627599209571	2.65359662422694	2.77347000595194	2.83133043358863	1.58892840823959	1.65517340652376	2.73118727400132	1.71386216938869	2.79747234317459	2.34463897876076	2.48958690158429	2.17055664731654	2.68367700751528	2.47117784591778	2.40827483690441	2.30984831877846	2.14102615628081	2.44731483919258	2.15059177706023	2.18552092421694	2.35332133642837	3.73834298455016	2.43228876985273	2.28238029739791	3.11934768603053	2.53183257304098	2.23969035375613	3.21645840649032	2.7128284638362	2.38161899808621	3.28777376307774	2.08077072556502	2.16284796778247	2.2257265399154	1.9815843826688	2.67742061131236	3.80175147923807	2.96851758657303	2.76866335503395	2.31411316863866	2.32345957240827	2.46744965502683
LIMD2	3.92950142778351	3.58145296275543	2.34765673438365	2.51241780979444	3.18284975435386	1.25602595915954	3.40002435029031	1.97363379205738	3.32947598493928	3.21275907226531	4.16108359385216	2.47711934321709	5.76145314031652	3.78244066253239	3.98466176007058	4.44927331142827	3.77548783603403	2.71647234069186	2.86949400400783	2.91350532258147	4.11118287621398	2.7346025405153	3.2951140951548	2.02053895213348	3.35955494101568	1.86837550997153	2.70419378221517	3.43806349390207	2.82354781468533	2.04451367935928	2.64107925134901	4.82643414145696	2.8116501256989	3.39142971055545	3.92042582622705	2.14197116574044	4.85531731356985	4.4253420371853	3.76150097578602	3.77461826453645	2.56008591453278	2.73599320106969	3.41935168461558	5.73683519283808	3.73183907403293	3.75886491530782	4.01874028203268	4.14172616774652	3.02054298478134
DCAF7	5.24123175809016	4.30512577357723	4.01586417980186	4.7549959128287	4.8416732927161	4.57958784308364	4.46237952027179	5.00600459493584	4.05483003249036	4.13372779262597	4.19531060045324	4.5008954042076	6.13100381119753	4.13604404245736	4.75545700071375	4.57804370251114	5.02533481003865	4.34214510220661	4.5994407655263	4.28193629027316	3.87445662303768	3.94292245552255	4.49770753623444	4.72594273609803	4.48225991197963	4.79661016976341	4.27114393561859	5.03464829414333	3.98242972120501	4.77095560746691	4.72943985379333	5.35655657501915	3.51900226977606	4.88801607066919	3.76390517082065	4.23106676787155	4.35568262026527	4.02609129399871	4.89042370168228	5.18596318994702	4.65293025952071	5.00656689952238	4.81906541719309	4.4507563366958	4.04538837302595	4.15725463231667	4.38752622213698	4.45787288250745	4.02476560727022
RHOC	5.11157553595363	5.95887364957094	5.87973267162745	7.11205625060597	6.24329165238563	6.10031616739667	5.69361343134311	4.77242738083171	5.78501257164172	6.45537040017529	5.25551014513928	5.99081409787092	4.92321913346593	5.72540880478251	6.360812853584	5.9863051083583	5.1212981436329	5.96135868810514	5.87620957928014	5.94744150381753	4.76135933678534	5.05212988033877	5.20092609700854	6.47862771368273	5.25102137622745	5.2688466258628	6.26266015829278	5.39830296433071	5.37303241566147	5.80324989259186	5.65494043338337	5.09874678108148	4.90793878584226	5.29251810146307	5.25938671580928	5.75190498614239	5.81060776389667	5.78308872929193	6.13179810692053	5.28117784089478	5.20965527090682	4.44402068723135	5.38945648935949	5.87751105173103	5.5748362601811	5.40085692615415	6.42851779031245	5.85151429922891	5.40340412486148
CDON	0.994962600103697	0.399458940448901	0.626956488545583	0.555344152235157	0.318635765987143	0.918889145863937	0.593251820878103	1.82694576518529	0.617066398980174	0.780560573084952	0.507415262621849	0.77446301170498	1.22508555438063	0.483656427552771	1.61251249550457	1.63992172638523	1.02278334422812	0.910557770352185	0.28745518869472	0.70434123307125	0.303658640624973	1.287049705451	3.23977449733269	0.790589607094566	1.6234120037291	0.0923929061181267	1.7483964164338	1.35666154570585	0.385306212980802	0.534604355152485	0.451055460329175	0.873424247671423	0.903728884110487	1.01995275676611	0.173260643498948	0.473725844383342	0.106383401135731	0.614792595290989	0.925733990504754	1.44911817165688	0.31297198888705	1.3602974762724	0.516223520867696	1.25211140603587	0.430406689507008	0.857732545459239	0.0464415669492987	0.443997739952802	0.761676385773272
RIPPLY3	0.895764594995721	0.974734700157148	1.27120059136762	0.826505325776661	1.90253303320433	0.263102040049742	2.9021550420123	1.90739590961015	2.00909352589152	1.66393792186226	1.00826721636444	2.59624006743018	0.917915314467674	0.398998330056265	0.699979178983003	1.09916389937048	1.22723044440141	0.518716729677539	1.65049730100702	0.857142746536086	1.70516082655721	1.17091300228293	0.646382501905734	0.796668552776203	1.80123388748265	1.21834543012093	1.69589010608968	3.15024679912967	1.06237714394007	1.30128230891618	2.35204389281828	1.93052890186936	0.323565349020861	2.32128794960027	2.3311812971456	2.92630217799808	0	2.38619190348993	1.90912206923964	1.35944215833356	0.465950531680108	0.728238291096391	0.391057229603966	3.35818560589826	2.16973390345007	1.3490613076646	0.340097497510532	1.63135623599772	1.43920605928198
LRRC32	2.225161268899	2.44166498429923	2.46950725520465	1.84166483956885	1.78577752033717	2.64122134462112	1.4852011112155	4.34216174057913	3.35860733384265	3.47665612488775	2.66063615060081	2.62401412872541	2.21747468933223	2.35352333408966	4.76366096227707	3.11142699385766	2.29284564526203	1.82434292654171	1.48661699951514	1.31419119304317	1.79708000499918	2.33060903134797	3.52592099014447	2.56307640199653	3.08835468450352	2.18189578694132	2.5519762033158	1.74988765479044	2.58429857897658	1.81286441914247	1.84682159348851	1.9095859660688	2.32476865638325	1.51898275142903	2.29003963926434	2.33089885308129	2.20465999235083	2.79519908109619	2.9334270686035	3.07078725402221	2.62615500003455	1.60470364488724	2.1570800608864	3.06781678410669	2.46604214620358	1.65703102589918	1.55789474460109	3.37800643533567	2.8165965611655
DCP2	2.13652244693269	1.78881609292317	2.48853271690504	2.35565850833392	2.71294498815302	2.0324552606795	2.4182216612138	2.61535693652842	2.08046864756896	1.90589842039158	2.29791004690111	1.88254535991152	2.5222704350475	1.2862570853589	2.52304168758649	2.78402862548216	2.56179442310023	2.24208657914549	2.05242347700312	2.3541562230495	1.9676893062457	1.67692195522128	1.46374405817114	2.64335916354766	2.82437840197592	3.01370510873444	3.17002064032129	3.36295739154458	1.85731157092613	1.50545704254156	2.25035236924449	2.66060601494338	1.25499281722295	1.96878917737844	1.05352252872171	2.58617169327407	2.26984908693333	2.541368318412	2.5274751609084	2.23283587637364	2.46531500526224	2.55738561218716	2.12326460070219	1.94161320311259	2.3315496890698	1.89033691691395	2.1811523152426	2.15013178408622	1.08196969566737
CALHM2	2.08179980490174	2.19718610520498	2.03844489180981	2.98896707705931	3.15677593869305	2.02149052846889	1.43704119966649	2.28754579057751	2.19614599834597	3.63349921044537	1.88573456450803	3.13208644106409	1.78783479924851	3.03948535947746	3.33011389413401	2.19625880948204	1.83192770661637	2.42433916379501	2.25492080218682	1.92869149951016	1.44167124575045	1.8364144213862	2.798975623974	2.80741517885288	2.16709530729906	2.18073191737753	3.19461450119664	2.12921058018836	1.65891958150987	2.54102920624873	2.26291721643537	3.048685574612	1.87088897200856	2.77095167145095	2.57470775316037	2.25761643049162	2.9532097274769	1.9075800520561	1.53409755381901	1.60980215648854	2.34400287806266	3.92777713375356	2.3597271743364	1.92176023604104	1.89683435431074	1.23916072403653	1.49691646667115	1.82728070590335	4.17710919118781
UQCRC1	6.76417645038568	6.38258575633681	6.71802499157711	6.00128827709013	6.70384589911491	5.65463736595935	6.15061744654947	6.10444543922684	6.25347107847113	6.22635273229827	5.98932044031906	5.41880388758215	6.58872022588656	6.79882225342772	5.93294562689703	5.25229227196224	5.54563309133142	6.30129465232145	6.35918465637015	6.7776138594434	5.88979152071779	6.40918530605609	7.37811528545099	6.11257063475241	5.59942686734567	6.46582559202534	5.86941874552426	7.06460796171375	6.37824819599864	7.40355462811746	6.71897792005588	5.66604579827397	6.64696266138416	6.98542451435936	6.72923037020802	6.46927146776489	6.79911372313815	6.20258945639674	5.33317428495888	5.93358510694688	6.02912992011017	6.6144884142126	6.37102137375381	6.91448734346335	6.27575136187799	5.27325903629822	6.59092388952637	6.62865385269336	7.18915946557523
ZMYND10	1.07433799054298	0.94609276922572	0.617520518310733	5.4280126472713	1.51173300411256	0.582657767465418	4.4109516075856	1.64494674790685	0.755913160764951	3.55121706085784	0.677195095832326	2.34343806767721	0.919242660146563	0.881636833865997	0.706776315413476	2.5870670348756	1.41574065853704	3.3528028147215	2.18554559460728	2.35249824030335	1.69967457461322	3.5176133530064	1.83715356957197	0.755951352320811	2.23811449027635	1.13418355958025	1.97950600296567	1.92621403319929	2.2724286720483	2.94869938949071	1.05980219014665	1.59448988876437	0.313116496332673	2.06425279090483	7.11612752321607	2.5525131759915	0.674793168676117	5.12189765985467	1.23312500046578	1.4612540222387	3.55881735642113	0.566671669939125	3.73787547301267	0.952106129377452	5.31903359150539	0.453984264769814	1.32707039793768	3.79684203203157	5.90877265184645
CENPE	0.949580672366551	1.72232044534949	2.18141633134818	1.09081593719843	0.960284224945878	1.66283636636215	1.70051324609663	1.60185317768756	0.619913086818386	0.964448201712907	0.879505173647207	2.11268354330885	2.26958174104149	0.781554095081588	1.35737343243757	1.76250797183696	2.10300304522571	0.683675105506165	1.69612427421119	1.16109745319868	1.73446653038143	1.79192453438581	0.420010983855903	1.88156042775538	1.71600554765817	1.99038430320507	2.44579178481061	2.27120198440354	0.989149977901585	0.673871886862824	1.97890393496447	1.76661090516272	1.20586820438228	1.96304943159767	0.254643007568179	2.02689585039907	1.10316823021893	1.11813726739619	2.19519918647115	1.73623855127624	0.549520413504109	1.94964397169448	0.297909209830373	1.49752844255085	0.861943454029394	1.98859819463456	1.85570683005375	1.30137875382611	0.277579866993757
EIF2AK2	3.89692657648183	2.59782448655747	3.08117737385307	2.64185437957788	3.27643932536514	2.57151534829345	2.61025502488027	3.32616923428124	2.24806696674522	2.84003746988557	3.02344763404027	3.49148493197039	3.93220291313773	2.7170233238831	2.95117851254768	4.30255824466891	4.04171710035432	3.03685357206606	3.32452969099879	2.98411419293274	2.69276495508789	3.62913795248398	3.11587967613588	4.02526019278707	4.23359861121841	2.87120677035192	3.9839712973903	2.89772519263044	2.0537841433046	1.52126102784467	3.26152692172768	2.80779523659606	2.76589072741529	4.22156412263761	1.61439764464842	2.58944082160002	3.06847937301674	2.66770402813528	3.41601314002022	2.85054171351467	2.85297848824729	4.68947187491491	2.71426438596695	3.57092449897515	2.38464429137404	4.66040594911782	3.31482901138734	2.39072196372761	1.79995508954325
PRICKLE3	2.85103299375093	2.72393464873836	1.89125952398467	3.36360161496556	3.29625581948898	1.99191183653166	2.15763027797335	2.4976259354483	2.42349152071519	2.6026217823677	2.30793504277589	2.55518430449503	2.65896272065809	3.31544069165932	1.81641929122202	1.89670104623932	3.43003515014786	2.71824759688	3.08259216128188	2.3535102548547	2.44977391204799	2.93725124117988	5.11931884935437	2.09283239729663	2.20046755260572	3.0517136695678	2.76600383223644	3.11220730273618	2.03319604338475	2.96876142649984	3.23890053970358	2.83961831431634	2.29108640873062	3.44934575088283	2.67689939887397	2.84228805116456	3.28420104611017	2.15750168304709	2.38056113864177	2.99141253060377	2.28931312346728	3.64078406958667	1.97774043217284	2.18749644633016	2.10302515796007	2.48940318659388	2.71926088408921	2.50028308849938	3.15485984260427
ENDOV	1.17562615771493	1.48503493059066	1.61401120662625	1.01876748339808	1.23038615531458	2.09050212175908	1.19854422924922	2.18087881403373	1.69614341012648	1.99533497958746	1.53317817869572	2.57003341611341	1.95951935888785	1.16775206097436	1.22358413042924	1.3031548318408	2.36422490454444	1.33442442954002	1.36582657089404	1.59009398051619	2.88082157921316	1.09031460834672	1.69922217141406	1.14112730625083	1.58767515800172	1.54980164216291	0.577915263089838	2.10193329310143	1.70351097276272	1.82753130599782	2.23014246330723	1.45374024497545	1.192939088977	1.5337950976661	1.65845555679447	1.12108239934404	1.43042607840455	1.95458405567483	1.43686948948542	1.40925644252424	1.47306280790118	0.849947072161416	1.47852938631551	1.68377806349406	1.52348796155746	1.04210218937457	0.948347969786249	1.63536620248833	2.11977656010019
FAM63A	2.35141919494024	2.94381841165651	2.70004781801731	4.45162980559628	3.53913601280932	2.72052912482041	3.1453341198827	3.63856495168024	2.3822515876378	2.99694644532545	3.61150308670498	2.8120990559558	2.59706066146322	3.19605969508293	2.70612029270879	2.62736386269642	2.56920780542512	1.94426060920764	3.29144141062746	2.73588154244687	1.75571487864884	1.92577425392975	3.80272924046168	2.56227981570261	2.41382445376464	2.68786558155881	2.99046037219875	2.98578982168937	3.10547347622618	3.31701135689767	2.90574174053493	3.68417958825197	1.50846321382738	2.31635167253557	2.64914303720471	2.33262477732624	2.69416705066506	2.17653445278323	2.81187772440507	3.29135284791013	3.64018722105292	2.13157990243077	3.34478068602285	2.78642000005289	1.94758122778156	2.3292179517406	1.47413706460156	2.77679689587669	3.76357630154645
XDH	1.10415011827781	3.99335132266808	4.67860849251722	0.0212722691309017	0.865434143496088	0.488978905471779	3.35683933804541	1.0291431133884	2.447182964212	2.70924456094203	0.222210836555495	2.07648214290678	1.01351138473912	1.79047117288715	0.498045045928783	0.165928008000539	0.900899068923257	3.04174231518346	0.14883008330448	0.319554251030974	4.03181359481025	0.647425208813028	0.0269848526500218	4.00872289935183	0.091986758012583	0.239569691247368	0.574040438314768	1.61142814872673	2.31547977749166	0.921308605101832	1.12114640307899	0.314381103069057	1.02159741281066	2.11127448271578	0.681644461400054	1.43269596681139	2.37282425225472	0.666673878619296	1.18456398719814	0.898158651071252	1.90055552651671	2.54664618781444	0.832325022660252	0.724260018632709	2.42214298180583	0.348791144288163	4.45385305659909	0.18887047631468	0.936794893160748
FAM212A	0.846515550392165	1.32840641788633	1.74569953527109	1.05506485771172	1.07508691461897	1.15493259838156	0.82337200430968	1.45392106841827	1.45462692658713	2.09266154428295	1.08930709750175	1.73054813171404	1.01933909550337	0.802588320229521	3.00106023610957	1.03804189872723	1.49531326578511	1.24004682182669	0.519724103625921	0.929552871051445	1.76033052853413	1.42334351423118	2.54158850686925	1.15194525182811	0.819129997425918	0.677341688864706	0.814858811242888	1.60218128030541	1.0768460358288	1.1117447882291	0.91091044101486	0.64647368054913	3.40924466459276	0.817135883909584	1.51906382530801	1.45827248043503	1.50960318919422	2.58842230492583	0.723220605471563	0.123702373132711	1.57699636887539	0.296020088357497	1.06777595595734	2.93738566975624	1.09681231340842	0.95574809090864	1.37467103446072	1.34852797602345	1.51292113848075
ZDHHC20	3.63782022177987	3.95896944197751	3.30517744340707	4.32017213725665	3.9894506158112	4.05542556871493	4.56571690191444	4.25067782908971	3.88953838323623	3.50357968156006	4.080746767945	4.18523033665466	4.0264702576488	2.85896363247203	4.78351197099468	3.80238377055507	4.466337580749	4.11856596579841	4.41046950955274	3.374096184108	2.91974695992248	3.60354907299528	1.94965856985898	5.14553823511516	4.45565396520664	4.24469198699208	3.93808030673165	4.4200511573789	3.08587866063525	3.03972621084234	4.3948270287093	4.27346403851199	2.71013103945131	4.6083283553729	2.51236651098544	4.49006490847095	4.12218530913698	3.41855690697545	4.72628210099915	4.02466187454598	4.26317262563514	5.11980348897175	3.82146642982806	3.27272777889957	3.63629055822199	4.20170137871342	4.16365140614197	3.78706092811937	2.46742762604039
ANKRD42	1.22785939189021	1.45919337186498	1.21387460427588	2.47189263885312	1.40758574160172	0.878375249905693	2.06430713163206	3.87608944737109	1.69369510434803	1.46700730166384	1.6860192887722	2.57044500874412	1.40826228557636	0.831557622024151	1.5747047061504	2.57379050462423	2.13488536479738	1.76026025054445	1.7273195485879	1.6347205610457	1.13093871348773	2.16625582274698	0.560363475054653	1.75804460140538	1.89952216684566	1.84829314192543	1.74607949500264	2.1053101516314	1.80244519885256	1.3967493355541	1.37077396830617	1.38168665148858	0.808583718480604	1.56661898559424	2.9299436171725	1.42010496660245	1.74385453615356	2.11085472871369	1.78725863321048	2.41338897730877	1.77788605608229	1.00827416044121	2.309217805495	0.91362822563974	2.59678257819332	1.45095166498341	2.5121184241186	1.78734996146225	2.02694456387358
SLC43A2	3.15160717591134	3.5601530301286	3.47261933890018	2.19290281246196	2.60730974489707	1.1408436896158	3.20648579464032	1.80451060159223	2.71103084836469	2.94252460945574	2.30416236013733	2.19418206332876	1.8088863312455	2.98481773645476	1.24729639805687	2.05946346405435	1.98882074710055	2.5695347760327	2.44208830927558	3.19684506188527	2.89590959463626	3.21539905130526	1.29010434972922	1.95616151234814	2.16395225429839	2.97716305051822	1.85950926717223	2.57724058034553	2.53780079604201	3.82778675940808	3.63149798249143	2.64298617395121	2.04093640940072	2.08107863880748	3.076501912423	1.47435261526979	2.45319133517524	2.33674540662121	1.69321947434397	2.76426900083087	2.3794782884771	2.27443190125488	2.93344953211996	2.91963482564965	3.30145995626241	2.17281319985875	2.08671889826873	2.89995117703949	3.36152160176324
SMARCD1	4.36413889838694	3.96653738269966	4.38524008080988	3.71817572887136	4.43428151862986	4.25462504954799	4.24308320984873	4.74322395882592	4.3896270352871	3.73191324669988	4.30988781029023	3.63833968840205	4.69713769363511	4.18263539380844	4.49014631630983	4.64565311087217	4.56118667883561	4.08328442717094	4.47894739187085	4.17885629524315	3.59511416941211	4.68422012477657	4.09411714654852	4.25030630353364	4.28506203071496	4.26528988256265	5.19909046283588	4.31938646912088	3.77976183237607	3.99427759552599	4.64076852538885	4.958698541923	4.98760412248935	4.40093375967655	3.15947948797945	3.80008849292655	3.76485569145133	3.65717426758926	4.06570970178178	4.94204262690133	4.11843059668095	4.31004746883492	4.46127527510545	4.52899535888254	3.55389064728223	4.8383058353555	3.98677914938458	4.64361245415395	3.4097675068715
ABCC1	4.53812584377469	3.91192311576004	3.81804427966859	4.15845937430677	4.77332723872592	4.45224294759876	4.38975842678878	4.42114062182465	4.24318191160417	3.54737170074865	3.88626935148004	4.02084919143738	4.3723065896865	4.48642701877014	4.00711952950549	3.4604240230991	4.49147396379497	3.80620925307141	3.57569878310978	4.4779800868301	4.057499285334	4.39355498785468	4.57949199318623	4.9326249781908	4.91167596906674	3.56603161372568	3.79946881263604	4.10323726689975	3.24375992973837	4.67461770035561	3.7217876107349	3.57523251934059	3.93336328680371	3.62333578320157	3.07415410017896	3.77518331733625	3.50793198510295	4.56123960394948	4.61681051345674	3.33830698119311	3.7595145351977	4.77374973660432	3.91330641311711	3.86405690166406	3.80321329544331	2.82887894786308	3.33261865931935	3.83710719250843	4.38148961723336
STAT1	6.33092463498291	4.57256846640729	6.24912658943428	4.31818065957374	5.3734599734515	4.45343055052603	4.58553335497173	4.66469530124429	3.60367602123775	5.28886393140482	5.35746474368724	5.40471327195905	6.06948073921458	5.87081403193538	5.07221264603096	7.15144320956694	7.09528548231883	6.43733370229072	6.72814050689005	4.88480671389318	5.26508701569706	6.09766618524796	6.41120315356441	6.91982268117024	6.56710712432171	4.45151456506039	4.52279040965013	4.21382048193992	3.93059701792797	3.40095291779214	4.2648460994702	3.81805634684918	2.9225886953657	6.84385285338525	2.78401939450906	4.47385508003902	7.38813803830218	4.4265981976742	5.78497865875512	7.3056606029853	4.24100250739682	6.64639250404909	4.80876554905346	4.27635229465383	4.12219514986023	6.33273608927077	6.61073618982765	4.08938884465943	3.63423454956087
IL18BP	2.43840454878372	2.15684890228753	2.09623409632737	1.13274019733162	2.50661028328391	1.486931592219	1.75594024807642	1.40681333877712	2.04633815329763	2.15073312628934	2.31212423860986	1.43879387058175	1.32160483531523	2.52424925476449	2.4460227649659	2.0768786930736	1.56875822215504	3.08439448298539	3.02538611774999	2.23870308566438	3.32184552252541	1.90329034472538	1.30061013856275	2.31006025585177	1.51923340790382	1.77167557821699	2.22692470049946	1.86951688955838	1.90137688937903	2.34627379993038	1.77149285408428	0.880301581033554	0.908161750402962	2.18483345886471	2.07398343512232	2.06887430528262	4.20714959142138	2.01434172404858	2.3514394302744	1.64223243101321	1.59719817291657	2.49610637769331	1.73530453241739	1.66112538441625	1.83478895491189	2.18103550975668	4.06139848253937	1.92941061464295	2.36074824776215
PRX	0.636271173596984	0.515457041857186	0.67009474017535	0.817152644149311	0.358621761371832	0.625746106467837	0.556901655179927	1.30314291956789	0.829444563613715	0.772411759959987	0.452068645826438	0.687717003158318	0.916629909143917	0.336080126395866	0.750790981457717	0.736669305708798	0.535477127016479	0.536371725089756	0.933619684895587	0.750395710467514	0.399403689077931	1.23341557314305	1.06827654941936	0.51540002815875	1.63000800258817	0.823666059782582	0.56124359617032	1.47304441861137	0.59710309080441	0.697422888590149	0.861955141788041	0.50291298358133	0.203701626676979	0.619043587466363	0.759947035694939	0.686494350595743	0.961692961003934	1.50829227989927	0.562085298407632	0.847338888562062	0.808909580871668	0.841655236882907	0.260248095859017	1.23792991623648	0.4649972648076	0.151876123433141	1.21175789513914	0.347009958254239	1.01154784471157
ADCK4	3.02122486299963	2.75755422961005	3.73736523852573	3.35503045578379	3.29738410592833	2.39057931334702	2.92614282491525	3.76054391675351	3.2793760715611	3.04084652921893	2.8393171339292	2.93914889367148	2.47598836819417	2.88710267368699	2.82827004393822	3.11742144095517	2.34762350024368	3.20425264207038	3.17140680872994	3.40078122758247	2.43050829335167	2.89677824861728	2.81423525879936	3.06613198953062	2.99929045374862	2.99569773034094	3.0169340843753	3.04441212714394	3.41385035115552	2.56970209719297	3.62463748395846	3.48129667454585	2.2809651046409	3.3253888495395	3.80608366525034	3.02232938144143	3.33656069617975	3.0593457035118	3.05858659291865	3.01493177739819	3.07345042200779	3.11913569200206	3.22831131834431	3.29285533829758	3.12980978545491	2.54703943818239	2.60979448234734	3.14519145897252	3.16401168152445
TSC2	4.49478310004622	3.86255172963209	3.86856958970786	3.48494582822363	4.18221002097175	3.18144684286842	4.59823701646027	3.97444536332473	4.07036116751466	3.74583645737746	3.79610956308328	3.49173960390823	3.75791476299844	4.50775030724285	3.60578706254594	2.65886383893793	4.24252487628424	3.80492017879576	4.42399894750868	4.42838874957255	3.66608169173493	4.367204741541	5.26820108137535	3.65540097062882	3.19467450170907	4.41883074368379	3.2981469202619	4.12660619139576	3.94441051963301	5.29039166859008	4.54477452710699	3.44954354460546	3.56391365806385	3.92094678509096	3.92636102932683	4.06225281575092	3.49923652412772	3.65872453961574	3.65396935678518	3.39209495179288	4.42514045695204	4.45986487198914	3.72906958057276	3.84727625279647	3.6884399669363	2.80343649182709	3.2440590595028	3.80232064328475	4.66814875446926
POMC	0.402210526150295	0.695406720677655	0.453600677751739	3.24541300197882	2.32945912405557	0.0845120551653509	0.185153176717002	0.440506485455927	1.51300878599998	2.03647776773607	1.417046827911	0.358229863501497	3.72386501614813	0.473915833228303	3.80491556695979	0.252626941033792	0.699123531542655	0.428020502568074	0.457578927349231	2.14412605795676	1.13488210595855	0.576432201079227	0.530731523751008	0.59735867183148	0.301684237715041	0.0712777272817202	1.14780513333473	1.12740621339103	3.8205232539059	0.42598456207467	0.342380464070973	5.04775652987761	1.86933254874537	0.471345222777825	1.12786697223761	0.609066345758362	1.38406633516561	0.625290064641988	0.418523496020831	0.347579302626119	0.409761052609158	0.206652076280501	2.18840573659403	3.58800717348476	0.513811070905018	0.502090104187448	0.561687255554035	3.40172951301953	0.503719914124216
ZNF598	4.43164792841685	3.40798060819748	3.65790564321128	3.22280356843488	4.14236816428197	3.702674284983	3.58910674404296	3.68030744270974	3.59364732774805	4.43308198340468	3.20121824140552	3.54801629004066	3.84297791544042	3.76742211496466	3.28977575333558	2.46152491467527	4.54609435494025	3.14929229650975	3.7472785096768	3.60760519922905	3.45138036892337	5.22203932293542	4.69222606785643	3.4315331844497	2.79745761780189	3.46483997358833	3.40105735289672	4.25477805116965	3.19788086822357	4.29915351506145	4.93635174541172	3.4239368400436	3.73101758913985	3.688360837099	3.19083747922259	3.53109417818756	3.6869483496594	2.56692376686968	3.4492465681356	3.34346638437216	3.43375219077085	4.45446783914305	2.91760339307529	3.09496570528514	3.03132743580839	3.26052982328607	3.7229241174162	3.50783037190697	4.07746018063913
RILP	2.43087883473568	2.30469610175135	3.25747877779917	3.75422472872902	2.16123626697431	0.674127166960444	1.88517106833224	1.16130932798088	2.36566021344058	2.10129782754836	1.63133033511239	2.14629325805451	1.0606081089068	2.01006336306493	1.23617096851827	1.37948445081997	1.43993496240568	2.4120107406355	1.6706972768487	1.71266202438355	2.51684369743163	1.82871973057014	1.84862856643081	1.42098634599228	1.33963005521829	1.00005426153888	1.59233438751176	2.61542670143676	2.00631118409553	1.79003376572499	2.1782204696877	0.927723535138031	2.08219126787589	1.6193297988636	2.24708037090555	1.53682072847762	3.28237191801974	1.83954595028668	1.63742690297793	0.715431562485042	1.40135513247843	1.48650598165204	1.53474314757737	2.28381352132969	1.93202426867179	2.38015448106498	3.06757631345017	1.51331354061662	1.20931652606865
ZNF532	3.26115870201995	1.72745226172047	0.996247575886642	2.58882069498497	1.79677766384527	2.22952100958048	3.36080255379698	3.54598443449973	2.3827470547951	2.08434478368936	2.23444419836762	3.67061876478171	3.42138160356918	2.6651755533632	3.26583147129611	3.76308213497996	2.73558867776006	1.44552253974958	1.92454677726366	2.79946514950095	1.60743258654556	3.85730998202967	2.93769843715505	2.34375849967481	3.08681596806729	2.33466034568017	1.97744890621758	3.1019380995478	2.57967386146872	2.97647702928437	2.99259932787257	2.35400213164259	1.92797048105441	2.34414737460772	1.8072651233144	2.2025721476625	1.89336657047685	2.73449793295438	2.92950382304513	2.45615637126798	2.93358485923552	2.51025872789825	2.63571796439535	2.11286402460768	2.01535477794243	2.38386583791683	2.17447127488168	2.45370104731308	2.89170634877139
STRA6	1.2895948304943	2.27128423654469	2.20276132047059	1.6263636553013	2.02180683370953	1.98188588031055	1.53639860776232	3.36352145794921	3.98265848326371	4.6963070100621	3.68397247861391	5.53636079624955	3.43410239180041	3.38063641934651	5.47349611830813	3.3608075450376	2.54343105867952	1.67933247164405	1.64005529297188	2.92731065908068	1.03737197874055	3.9163612300557	4.47316054827895	4.17958539278821	3.8651747364081	1.61176693939826	5.17588895148637	1.12317125353245	5.14055071780909	2.75928710416906	1.15068387372274	2.3760706966295	5.02639701622164	1.18103716978791	4.52462752070211	1.13248930734699	1.56278859264606	3.49232052686233	3.02598659398111	4.24041149358024	2.1815737541292	2.07455602138627	5.43302665320122	4.62382506303194	3.4977565402325	4.19127670474762	4.05333690479176	2.44894757336235	5.42668786975053
CDH11	0.661808885195938	1.63061134479901	0.160396872249055	1.1783953285351	2.71675726423426	3.29219147753024	0.751115738646486	1.33191522800577	1.88988715413134	2.50197027679073	2.15705530609031	2.72167442183471	2.76129806129208	0.874572370827889	4.20168978367353	3.59061213949817	1.43122471685137	1.64638403506528	2.05950145837765	2.49096906129361	0.262226754449553	0.0913502265074244	0.178914186162242	2.56910237066529	1.39544797539498	2.77925019671694	1.33256290727031	2.30598675105476	1.61289822528008	2.74764224690543	0.743189990110747	1.14946436881354	0.915307490752014	0.475947452605962	1.80765482010245	2.2910553708874	1.0286673360706	2.45672577862942	2.39047879139414	1.30954248297705	2.46903134074068	0.642829401510407	2.602214195333	1.2597449429842	1.33591754584094	0.687645900069914	0.381113624251471	2.18169251351188	2.79406618255309
ATP2A3	1.26395019537213	2.69120360198618	1.60494225825132	0.879005839504288	2.55661977069657	3.08364546693434	2.17138862441803	1.56626786614205	3.9137817487063	4.4527157756722	2.88767891348108	3.08803173461928	1.17694296143448	2.92395275961637	1.90976270063533	1.14239559570713	0.964433124926135	3.11068524440546	2.21979995197452	4.74771819222792	4.04828181096433	2.28228181217435	2.38996431696027	2.8567698621464	1.74526799016021	6.77034401362798	2.09941349203432	3.48378716795429	1.06213091934749	3.58471940868172	2.22612719252363	3.61624667784763	2.15048594162146	1.1937651856564	3.17309170678128	2.82430827627187	3.82518689334748	2.48540041085244	1.74087433753778	1.53497223024942	2.7814282033371	1.89513640503704	1.70503036826457	3.53715711885185	2.36077267121938	2.84228590305659	2.6780149319177	2.02857987601325	2.82533067138784
ECE2	1.77197593173554	2.26574355276162	3.73569273780686	1.81488481567691	2.10085984657957	3.92805548774016	1.79839636646701	2.15026534917502	1.83306332507075	2.37457537898588	1.84106979160379	2.73930016753601	2.64260083254497	2.46498437636458	2.40119573804024	1.1749415197604	2.54446996314027	1.70535644947153	2.17935990088252	1.16362076683964	3.25319108301159	3.53767143031959	1.35934177210442	1.64177936742966	1.90143961993188	2.21533251827037	2.88979779255833	2.46191021485137	1.43613657444813	2.65896653571821	2.40309943113097	1.92374090661871	2.04592143426946	2.92200494238815	1.59860838593357	1.88282354126688	1.90179027146675	2.37036307657367	1.38597459705536	2.37830564904343	1.83596755856939	2.42607669851989	1.60757834521862	1.47471820688024	2.05427026174779	3.16366243995829	1.65103241580378	1.64877499711793	2.26893805824576
ZNF700	2.23213070406077	2.98227286522062	2.28445589741705	2.48713382351528	2.34771707205533	1.34742252468884	2.73969768845373	3.87533656470054	2.54627705955582	1.38184498996947	2.02237451621262	2.0505921340072	1.55130838627893	0.818200906748966	2.09045507015256	2.28900994538266	2.37452041932766	2.0273332703053	2.24586972802427	2.86809539789297	4.25932656849489	2.28367736335264	1.16112479978656	2.45501340059926	2.50343457528663	2.18019117221894	2.13513408478205	2.63060888171634	2.52562702228327	1.86752021695037	2.20577402361032	1.85477144323693	0.610703367536164	2.25462591158484	1.55156733339151	2.26947929140607	2.65822864833007	1.98329538926641	1.99103346671591	3.05447451366286	2.28351743728508	2.58144927501697	1.86587227629886	1.59928993450234	2.09683105283044	3.21478887363862	2.05174004336271	2.10274881111767	1.13486721941302
CMTM3	3.93912767611666	3.23299268436674	2.96837560980415	2.03218871468256	2.57459342551153	3.33644528499687	3.43225619846892	2.6981642176036	4.55165527974645	4.57236138246876	4.05693453863193	3.63037065394032	5.25735678926234	3.06023778320375	5.05712833508711	4.7187299385951	4.4373393457236	3.39717847851312	2.59828047579052	1.96606760488714	2.94258561787328	4.0298944423996	3.68636955292295	3.80208282869799	4.50709134109206	4.44933912724723	3.44695187407385	2.21506877887412	3.62154226309571	3.11421500329325	2.32020158331621	4.31109050982545	4.46033807685651	2.9660658008291	3.95441417330612	2.94810263432548	3.98003394074934	4.7111002186522	3.49792096117674	4.88526388823031	2.83506301940828	3.52825399631831	5.22371674602458	5.42515526096465	3.61111007812117	4.3661712525806	4.33789742113393	4.59695119544583	3.36773900297023
ACAD8	2.06629067090182	2.21971747005869	2.07202870421124	2.59094683487238	2.20918163505929	1.74027689634719	2.47335476370901	2.85085729184671	2.7161201401884	1.73071106142206	2.26741684262301	1.9580228088979	2.2220453928827	1.00736396063113	2.02130242130204	2.3532173506846	1.99034632206234	2.69951603525391	2.79102148893519	2.53578239501539	1.63344523566411	1.74883301368862	1.91551393771334	2.01631563348142	2.77270606814345	1.93881955929269	1.89168317102436	2.34405969916318	2.6639261928234	2.62046202759197	2.63224935894023	1.5905504824832	1.30826285180283	2.19143367047479	1.34546998104093	2.36132969624105	1.97596653699995	1.9663243424254	2.37122158360604	1.77694474059439	3.28097466064683	1.98282015250817	2.57100157823883	0.915618347443038	2.39556029174118	1.48849084374717	2.07626510615617	2.5186702815265	2.28174377957492
KCNE3	2.71415085559398	1.58865034566586	3.33368434917791	0.449764134499433	3.79367331707577	1.78827824800849	2.50724078017685	2.43692202927466	2.53929294460956	2.64095485131188	2.63099720870444	1.52182177735164	2.52047688223875	1.07716929045736	3.77626593152719	2.84873125308285	1.92804412973554	2.57531825058558	0.928456435532816	0.886790790906355	1.42000928701778	1.65117412880971	1.27853917066102	2.21085827376947	1.14446460022277	3.55341588780181	2.08901037726065	2.05678088064354	1.64065099329737	3.29655081038037	1.51965796647704	0.408241662912054	1.65104952086784	4.19750952078999	4.49259237085341	2.38360822493243	1.13483228015528	2.21125326805303	2.28750969126979	1.71324084733867	1.01361978056299	1.40949858213946	1.35063369704775	1.56857803746183	1.60971154687361	2.78211664482409	3.68386558568938	1.96673440609033	1.79817569875757
ZNF528	1.87695823751232	2.53372504329018	0.0999529201301628	1.92063020537666	1.51436215399766	0.688731887928478	2.38257653600076	1.85403581818317	2.19254242983156	0.994781033453064	2.39928596905032	1.25963673512497	1.18231358484762	0.638585933375137	1.32886501610517	1.38207715768715	1.62356289595823	1.45247704037655	1.39743862151095	2.49124808703556	1.02509909917154	1.43611185813434	0.5535425933565	0.847178132995992	2.07236475538424	2.30195773419624	2.00551947495794	1.8769103483643	0.738000562977802	2.29590204500847	1.20073905811903	0.568024286196424	0.845942490368505	1.52893954051781	1.87503907961058	0.874552627977201	1.69478315284229	1.77442801399926	1.04727589531331	0.396758778144983	2.57172543767637	1.19486786547192	1.53276397671608	1.24287542606436	2.08922720355715	1.60888948368144	1.12363430392711	1.63119057131372	1.47593616840028
NEK2	3.04488563637425	3.59451252143442	2.37302712423007	3.37274863003654	3.71226104908993	3.32211566774238	4.14060376829846	2.65830078942929	1.46200968915172	3.11318336869322	1.93168350895039	3.38841285830075	3.04386943064605	2.60704201891807	2.80331729053986	2.90964587048662	3.61627444852654	1.99784970065677	3.88537170984726	2.81526813364488	1.98974209184542	4.12454924854563	2.34183070429079	3.31978260483415	2.9622491914161	3.19248233462001	2.68345682593789	3.72804606837351	1.95945511409516	2.57879383485248	2.92522230252717	4.47071878759868	2.24374163310776	4.04568689245771	1.62767074664306	4.10513873708914	2.40328045758766	2.88808788053659	4.59974945540867	3.06011181544632	1.9059728509597	3.77308035884154	1.21025569641257	2.13744190658803	2.63591035900978	3.98491978806402	3.19836390473401	2.24538399254815	2.3377902790349
CTHRC1	2.73301114999638	2.60768882386445	1.4187576380108	1.38722268763261	4.09525941071702	4.19937946686022	4.19671638761174	2.51837884770868	2.46895384747394	4.8166711968252	3.7532025355343	7.15240776365281	3.72404461957373	3.67656660908345	5.38881027246916	4.89679176219267	4.71407132164128	3.81700888102507	1.95824105931172	2.82136004793963	1.26197379392894	3.71023243610513	2.92797565134768	3.24629411365662	3.21765691962145	1.79828718868925	6.08712630798708	2.3357553516205	4.99178256656706	1.17221532307887	1.67385790402889	3.06582442754032	2.7770493091549	4.73991004714718	1.78675057939123	4.02739592066882	1.78743017170819	3.11012038355289	2.98281836142116	4.82210222424973	2.48506157248269	3.74040821458868	5.16501048972649	1.86501211115188	1.85523173970404	4.04611087610488	1.16132055613423	4.09952163974119	1.14621147080383
PCBP1	7.33588975726696	6.61785902458147	6.67427254822868	6.90701214707884	7.14805898531121	6.6019883369019	7.27879306095804	6.34209903826742	5.92164775820561	6.71800069657008	6.60506956722161	7.24654140631749	7.85731225149727	7.87928085438639	6.66670335115289	6.61415038752999	7.01410681563554	6.6349182663467	7.0237316969499	6.61392318539844	5.14022507286386	7.3479912588555	8.329185860513	7.13698514869948	6.61574766348612	6.93209904004354	6.71194788137868	6.82117051804541	5.73583884054388	7.8586587907509	7.16011470080114	7.23383814573124	6.60414762806812	7.01984880396131	6.99727296896276	6.95477607002718	6.4188245866751	5.02097745123038	7.03428324124577	6.82250501777684	6.57404511882623	7.47101953680715	6.41113678304936	5.44797660190604	6.11749106180785	6.73764781305227	6.62227410557812	6.65683284145242	8.15715706582902
TMEM260	2.41103443326285	2.51385213285347	2.10650515094846	2.32262276611916	2.48160074343382	3.35923328950551	2.60146766569672	2.42536112391893	2.38551412772035	1.76565243219433	2.84569703906783	2.52181525629497	1.85856972979945	0.729203320909809	2.00920983732697	3.33079658395706	1.73119242290637	2.65989277124367	2.44545642398061	3.69965844906527	2.16125496355866	1.58422969274639	1.17373919337141	2.47529371750251	2.88022887488113	2.45281290080747	2.02730037664805	1.79712575277307	2.96241659059193	1.37727974431734	3.04107521486954	2.40637834456678	1.337953353802	1.75869195077285	1.89085205938314	2.70954483867385	1.99320382718377	3.07247590926103	2.06424398434828	1.34422312063367	2.44103437251546	1.4644257812499	2.69102011031112	1.98781697169617	2.71993070845694	3.00829617289374	1.87821234830762	2.46343920565301	1.389267243561
AOC2	0.163044171388588	0.498026250997333	0.917112609868421	0.2039845398814	0.309210948031745	0.800810223647289	0.553527881506109	0.820476674398108	0.862102258331954	0.350539983399555	1.2680203782507	0.373741437917838	0.383997727361144	0.110292075908059	0.347688537181245	0.535317850503491	1.23029106510994	0.552371851478713	1.01328768832634	1.05549350531298	0.952045240975699	0.504850617943799	0.425662080400002	0.547815631905637	0.519851632085205	0.71806099783395	0.357830668384027	2.709619277637	0.793099392269496	1.55162556804111	1.48997001959855	0.311968579378293	0.286214080708921	0.273523914432404	0.17989485223638	0.888575760098991	0.194862375164279	1.84430850822831	1.19929836477543	0.880508772936542	0.789803351623541	0.282735404455849	0.741760011798287	0.902250003004791	1.13005939143095	0.921485748289508	0.549962963622574	1.29443589094729	0.92324805355693
MANBA	1.24429303070407	1.78893546455279	2.11647973973218	2.09006801566999	2.25921705113506	2.744046048517	1.63661147495509	2.13818181996003	2.28649793682292	2.26023763262339	2.2728302992974	3.21589011796188	2.16040695553901	1.8834654105218	2.69163897106673	2.4359357729549	1.80251927595098	2.41422640308776	2.49225806414951	3.00915838471106	1.07108619711144	2.50691902675486	1.91695391091455	2.99811510595557	3.02115151883374	2.71528012745642	2.38424832311967	2.56138284144028	2.25635805159582	1.26028404588694	1.87758810587385	2.03488931794184	1.54196759784124	1.89487904034412	1.57847989253763	2.17138607193597	2.43090607876891	1.62145175231868	2.4394717013329	2.59928922217797	2.54721019391161	2.03004032679887	2.6659464704645	1.37690281027439	1.87057469914865	2.79591896721991	1.94646133045191	2.13686673816817	1.53375089761622
ALDH3A1	2.14742907958851	0.369320910279268	0.532307265719248	0.242573766979492	0.571721270633866	0.884896118524371	0.55879626118115	2.12295733324058	2.47291474775464	1.03019718744947	2.08746714174472	1.00193011177846	2.27640218758321	1.94017466253156	0.299845614395667	0.852391231019206	0.606533539847944	2.57804091594543	0.556731595071869	3.40229915322015	0.435219642934336	0.966330165899562	0.507749721072757	0.66146830197082	1.65097998469836	0.665844751358437	1.39101653802386	0.154604269192028	1.1709285430743	1.46093319091473	1.22865732406896	0.576395096883155	0.37587020672588	0.628588041920216	3.52066380419935	1.04397366975245	4.60272397585611	2.50721917115799	0.612079887935941	0.265432457834628	1.58426214844767	0.801351956516041	2.79610500840367	1.61245555030126	1.42791697332736	2.16310219340674	0.028100130193759	0.746178011822056	2.70682475230106
C9orf16	5.46030743684983	6.12820770495521	5.96306447067078	5.68580858764917	5.61275359041798	5.4493779042933	5.26428708019256	5.14744652406898	7.23321799758238	6.70642146163344	7.01492991360362	5.96666201114229	5.77388942889094	4.84981308545265	5.48143048403162	5.15590414116337	5.78921293585734	5.89887476434484	6.21090272310703	6.2795089176263	6.68013394478378	6.35879447923613	5.30533237089581	5.37797806170719	6.91917894594543	5.28923500881243	5.68657404461229	5.73110935136094	6.70051086167211	5.01083644297304	6.13584345594561	5.86724453559607	8.58130989750284	6.18067217940978	6.15457527966232	5.81672056800021	6.53179547502135	7.08399315934116	5.33664888942741	5.08495217823516	5.76272609594034	5.48652421054125	6.64722767655122	7.37759106847708	6.93400645713112	5.54653182364384	6.98368070807631	6.44627884183279	5.15829512002453
LRRC41	5.42103478977628	3.87311119410625	3.42100863754036	4.01025259837375	3.89068418165236	2.69533280835185	4.22277186896725	4.51796824202188	3.5668289356273	3.98140758541505	4.07334512021628	4.53649422499375	4.59588784852139	3.18626197545083	3.94959017797222	3.96101500800428	4.73606894078546	3.92828994728701	4.13861149497433	3.67666224243522	7.38104315925474	4.35038955435934	4.93083051097076	3.92514048165583	3.72114314927183	4.23190553757391	3.82934184027755	4.16992282334786	3.50867640378618	3.09747971286913	4.03586358533285	3.49197026900656	3.5080197926999	4.1139795416574	3.22293352911739	3.69749099293119	4.09618583641225	3.87009022701935	3.71848609438169	2.54232718380537	3.94864130498187	4.6783850406649	3.90880055755438	3.30063092873585	3.76985290420561	3.87560912324911	4.0985569027254	4.32208140077507	3.61004271571676
CASP4	2.8439793463692	3.35085382093557	2.68290749097503	1.234664136653	1.15405842611226	1.9261749120147	2.49822786452445	2.32073484956273	3.03865775667723	2.7916700889184	3.29808231497907	2.67282992194818	2.46400439260899	2.29513433141062	3.11315873291455	3.58030851456409	2.44832076843492	3.31319167797225	3.04044323429076	2.94071482438109	2.60474621835435	2.33135318321716	2.06655249498303	3.49923695940916	2.90832073324113	2.03460685207632	2.83570336326668	2.07615854271277	2.68844572932351	2.43978627531962	2.46708711333273	2.67213950910813	2.03336710687357	2.5840152769467	2.41578547623817	2.7538263980309	3.90950515588451	2.69202981099612	3.15102042372953	2.48218007094912	3.04986523654441	3.58507506726279	3.17870033704689	2.86508734819112	3.45295730044982	3.67308129552212	4.76132034256969	2.99380865918519	2.74524960073469
SYCE1L	0.52618058912941	2.00883256068216	1.32817572066659	2.38321525160615	4.02255919358511	1.42126641984327	1.56749135847897	0.755464952894871	5.75812512227232	2.32435384462266	3.54657577062915	1.39693909657744	2.13904437612103	1.01301127767991	2.04564829871923	0.740171761117573	0.604890025068549	2.02997678353707	2.58735552265867	2.25750671031194	0.735867523185675	1.30459649764682	1.45463711611083	1.45626400548702	2.61164358936529	2.34200373072567	1.58694409424026	2.086083733846	4.56117604046775	1.34880032718667	1.52431786433566	2.40507488041791	2.79423912716439	1.03631869797734	3.04966481916319	5.21489239700056	1.0691703582256	2.67036411499878	1.31519271871187	1.59495061639963	3.45721769265405	0.436809891369879	2.51977422509982	5.3022807935583	0.769969003833942	1.38495608273114	1.3843811228056	2.67760013841438	1.80402648231437
POLR1D	3.60344997539023	4.2522952220033	3.87719716645617	3.95497181318524	3.35298910153675	4.38470184528599	4.46578337390222	4.39208400833502	4.04240204807871	3.6362360304486	4.14835979789829	3.56165573068997	3.35054431026205	3.05391856721298	3.99772390609881	3.60919563651882	4.61837413323652	3.43198570364758	3.98585452987884	3.06956275135984	3.84499463445916	3.18293408147405	3.27822689298083	4.1993569558213	3.76761964720119	3.99150683157493	3.41791443279318	3.9174334920177	4.93848515719839	2.77106665663491	4.39016713763442	4.41211991628219	3.71642118132107	3.96251888864188	3.04906216008746	4.47122661898948	4.1585098041059	3.81266870199434	4.16438125628302	3.3353499898053	4.35798268550398	4.10211737029758	4.63298655219765	4.11030183103095	3.89728053353703	3.80285140193221	3.94642225073944	4.33183949950063	2.53784238510324
MTL5	2.86027231646575	1.31385944757466	1.74219887144289	2.63675702550221	1.59182145110635	2.24553959160968	1.93490929431282	3.5288566822543	0.750908967576515	1.13831792338845	1.36190404120181	1.40792039246575	2.78999776756495	1.4041380993535	1.12386041416843	1.76776753431477	1.69772849310958	0.437394323870803	1.28748995032405	1.17233030159273	1.67432841840051	2.18190292647529	1.45885595720471	1.1065990960152	2.43526199446367	1.0577524877347	2.59709174884971	1.31861591057614	1.93775242372887	0.702666795248861	1.04768046970944	1.57497018528234	2.01744040629391	3.00172576429201	2.22960214130998	1.49634443916064	1.09389375798254	1.68582321799374	1.22944716893356	1.65028457150178	1.77914267359426	2.41191055887706	1.81075054926597	2.49228080486516	1.40021555192532	2.18579664266824	0.624484271043655	1.40465104611642	1.21948327233315
RAN	6.44276518367862	5.81144138879695	5.19632866460097	5.12897211520525	6.09143693307382	6.81010252523948	5.82320264288324	6.0678878786795	5.03442308035309	6.23956823832085	5.39305412596635	4.59502955216506	6.1936617313601	5.86787137452216	5.9036366626737	5.68752667417145	6.22311724015204	5.37724767836778	5.84300003218196	5.69431374501075	4.51979711324357	6.08954264685649	5.94497844981548	6.19798754183339	5.85724224241206	5.95494890421965	5.27628579203061	5.99032244549214	5.02921742858947	5.95658834058229	6.28648030558296	6.56328187053152	5.05150034044661	6.51420624411538	4.93572062083549	6.2984020894515	5.83382481724406	4.73302589418845	6.03297400361463	6.08847462278029	5.495498471561	6.48206429740323	5.46158850426912	5.12890618217429	5.37288536577313	6.38207049420916	6.00194179078162	5.7220538264999	5.41160685161677
PQLC3	3.19030784604899	3.02482733184824	2.98138022181483	4.73449946219844	2.99623441116255	3.60223443951821	3.89861047175984	2.46167042803386	2.82132841814128	3.89057826216079	3.90856897905391	3.88661391645963	3.09218858698091	2.34117613134617	3.16301405387513	3.34441031577314	3.6019281536968	4.02741791935438	3.19888562044391	4.09680605468253	3.13791888600299	2.96313354050803	2.5570239138866	3.27628581432418	4.22074584472921	4.3990724234242	3.75023296871791	3.26201541712051	1.88530278912914	3.36296746326205	2.91049174552616	2.26839341258893	2.0269359787784	3.97732341409093	2.90465002266524	3.38730695134087	4.20723028830352	2.99432481611239	4.48237653285679	2.32504785204644	2.44391052466928	3.66569856083836	2.26056947320894	2.14100688956652	3.87485708188619	2.95216454764192	4.4584017042966	2.73844902435251	3.33718404784636
PPT2	2.4402419234264	1.45920854144803	1.70478222183833	1.07949672738849	1.39706927482499	1.69281219176459	1.63510498330732	3.22258004990914	1.9499202391132	1.94529468932848	1.65378161573452	2.33236698796668	2.69753303395556	0.942176415259181	2.81435580028308	2.32323838846292	2.61813251227605	1.57893803937034	1.82303780279425	1.17057001453944	1.70150333379058	2.07209589786315	1.49679691389906	2.5212024542828	2.73062040093164	1.6103920033688	2.46167277418179	1.71278070798195	2.14057893303105	1.22331987661398	1.84173491163144	3.06245533534577	2.44068657410406	2.53205063312341	1.54611116205392	1.26387796090136	2.04846955564525	1.27443631875558	2.85668592497308	3.6615656506676	1.77999887185475	1.7727168508059	2.17497914703662	1.79035094791187	1.66828020296366	2.22443062491913	2.17386413923154	2.25543283078054	0.793224859688271
PHGDH	3.88480616305279	4.02527333297754	4.80422173854809	4.53575276636624	5.80173018113798	6.55485204137865	5.05059794735338	4.57573623239746	2.24355549555507	5.81322474726352	2.8437714229255	4.76254403289885	4.58224723375371	6.09981802460426	4.43666265583606	4.62041574711089	4.81737454260941	3.98881231565258	4.49748323286622	4.65306338292652	4.42725488471808	5.09661692527771	5.66051124124287	4.46160590162191	4.88737297403736	5.01063997746585	6.05526019173825	5.90670003836502	3.07057195797865	4.87436655462606	5.95733975720073	4.76034409424275	6.60014375135416	5.52409992522935	4.66164524123946	4.44579592597353	1.05015763510044	3.63552983194502	3.50159293983228	5.92902327415885	3.80883802578549	5.75973908527026	3.56750440799579	6.38731845197784	3.24626979067749	6.12477115659509	0.804907505732397	4.73128620019705	4.65810391137067
FAM46B	0.950309651027794	0.606854405189155	2.5495535583501	2.66437747840548	1.25779383060588	2.45588339330507	0.633597309285667	2.36190325228721	1.77715470695169	2.98483912862183	2.78086129294847	1.29457498811105	1.62486340998464	4.10883332285351	1.04979011372871	1.45425481441226	2.03858536616579	3.16607888441298	0.667864302122015	2.43956743916694	1.16535029840714	3.33147680328277	3.76160470536403	3.76697353738662	1.78682277394364	0.743594415813833	2.78206612142664	0.788965911660163	1.81868031950207	3.23722093270843	2.51510094240235	2.23320687184633	3.38381668675185	1.05017775183505	0.977139176552869	0.941957625834137	3.38507075016317	2.69189970793819	0.826584803921207	4.11252535203384	2.9943961075887	0.98984824375132	1.39003169012806	2.24983096336475	1.25660081715418	0.136987380285228	0.765252054411222	1.25845376696511	2.65906906874841
EFHC1	2.13849787377221	1.88489124060998	1.91484517262585	3.67392789535959	2.20415075480951	1.35494787872414	2.9859223130533	2.74058720455433	2.58166642142743	2.05140055971903	1.73620930080692	2.3356230803234	1.84056131067916	0.410473546202687	1.58643602246175	3.40265536865031	2.33303028531202	1.92361680607327	1.4989046206389	2.12889527207636	2.38895808486181	2.5611382195064	2.08901338656173	1.19804460781788	1.80394661148218	1.88221294725844	2.71964098148778	1.79995888497933	3.29279248070885	1.89069301143434	1.95929291471732	2.72023361986936	0.837491635028112	2.01327665539364	4.09957161821676	1.7055906459823	1.45451675629309	3.56851129590582	2.99639204688536	2.26771523043379	2.29020252652464	1.41308371666743	2.9451355743533	1.25057228555566	3.41562206294337	2.05958147115	0.904222725354824	2.40001618448845	2.45316209526521
PTS	2.4377961178988	2.83126731718812	3.29244393987701	3.01116996175111	1.97434044269551	1.98170283839582	2.66966649102034	2.14452665853792	2.75294849472412	2.91667178695939	2.91958048085241	2.71496161105724	2.04612816525699	1.59071546229097	2.93017597415188	3.08869099933774	2.76300934254307	2.73080716851391	2.46109708855322	2.75830829544277	2.9557573218325	2.61029429306345	1.5950639099333	2.8750307529104	3.01082829386136	3.03862673920659	3.43790798933093	2.67012476415164	2.9151563951349	2.21439171169565	2.87421536903773	3.05612701814412	2.24046852314215	2.97926915418043	1.61671750063738	3.33048360183992	2.26471396764745	2.53566737367478	2.71770790557512	2.73377697863391	2.78191167489819	2.84690304098187	3.1326246995829	2.9242081046451	2.85807723050619	2.59668170503285	2.76511870218417	2.76148262584264	1.66632891341693
ABCF2	4.61131714656081	4.02690018992404	3.55825638744474	4.04821432963411	4.05768190897561	3.95738832352386	4.01531462088371	4.4580429631687	3.89331722769528	4.29021140947679	3.84014813419116	4.04028057079506	4.64790856696141	5.26438218224119	4.07306994672312	4.12372924575713	3.64882499480187	3.97779933397446	4.2943099256788	3.5964060759467	2.91737856835233	4.18140423478663	4.17626676404117	4.14581006913551	3.85281310676059	4.1239394055363	4.38206163434837	4.57123992544231	3.67470049926538	4.51166705081399	4.62698001522956	4.64819905157819	3.8049692832716	3.85564410515987	3.77113484551173	4.13083157160554	4.11093414403972	3.53590305595518	4.29850348687228	3.85917679642648	4.11961790034721	4.59662828775402	4.08327743386614	4.00174234561858	4.01150238828759	4.07188930458692	4.1351433781221	4.02960339540483	4.1443679832293
SLC39A10	3.45154602110339	3.11840427448199	1.86948582294412	2.20290973784544	2.93673701288068	2.95744459318543	2.95539726023903	3.12397566654833	2.92399219758655	2.14746656004417	3.1321380757417	3.20070936734485	4.80052398636912	1.5622420947846	2.97031070289946	3.58379597096699	3.5365583898977	2.2621866229627	2.93116810619479	2.36074189499263	2.48559123586902	2.87349460381137	3.62011607705834	3.52466075215687	3.92913651183536	2.12296482954581	1.88175915065782	2.9177663176701	3.01971983115567	2.21542405179808	2.49875649631401	4.09069392415338	1.9028302382171	3.20466693926361	1.23378371478244	3.21333096139419	1.59963911460504	2.65020373094142	3.60086636988497	3.8235395045226	3.43767073150013	3.51593973855372	3.467201616851	1.97765020463429	2.15992200851671	3.36756982029242	2.17648116157075	2.64100229793172	2.05054687362451
RAC2	3.01308181429693	4.07043491206656	4.29979692134178	1.54224670714247	3.62644743936586	1.73023563657123	3.84467929850652	2.69881105633165	3.22743503940604	4.67233442918401	4.17922511967875	4.29256367291692	3.29067057402253	4.44721096764329	3.13338558484111	3.58473740209246	3.99594860686054	4.61454395344328	4.1933714940443	2.97408442380487	5.97989688513171	2.12960102044189	3.63623834672513	3.42215364139897	3.22754148232854	2.66742816700807	3.03638790928977	3.0485309915723	2.25078193110161	3.3519299572559	4.14153996628173	3.25860787877725	3.24512765221777	2.54860254442394	3.97715766414042	3.50710375377098	6.35582535964133	3.66660854056918	4.61899327870928	2.62876127466634	2.39862866270826	4.31735735704884	2.88920856064946	3.37474926602143	3.95746999277759	2.54368100696291	4.52383679776786	2.53108115843819	3.42221542994066
SRFBP1	1.74428680166453	1.77352107187167	1.94565620025292	2.00439018291527	2.11441806624979	1.86375105389552	2.48283818702227	2.3495276377037	1.449610956859	1.6194839955987	1.87062391290561	2.74132419322322	2.02787770022481	1.04476268131423	2.16711838231433	2.16843029757728	2.56243375636756	2.19715966529932	2.59013011114089	2.04764964238958	1.14542598550877	1.66564799058183	0.910209067848855	2.72862026347732	2.2459012748779	2.1915579390873	1.68579830902342	2.27691014436039	1.51317826425764	1.37911503209375	2.25738274458484	1.75316707892189	1.56941111350481	1.5156779079721	0.931583952579892	1.91288133678968	1.72488340788803	1.74279350969766	2.76101358793515	1.59464035656479	2.16277387172816	2.21189469500704	1.93882521906788	0.780588890156939	1.93889773138993	1.86504053228293	2.27852333615443	1.72838575795346	0.695767057139038
CFL2	2.03726983665512	1.38155451442093	1.50524184945606	2.49581287038007	1.26568208397376	2.24736542535729	1.63660308543209	1.96272740085372	1.60538075583416	1.71955457214745	1.31826509775821	1.27215665875607	1.53515156825237	0.949438509567937	2.66002830964204	2.60499936562394	2.38016572865966	1.66470844755326	1.30991432382308	1.52731296487139	2.01760401175374	2.0438612233307	1.79447253992127	1.77684564752557	2.0121909170111	2.17315688550819	1.65413924707863	2.625726352023	0.981380953101625	1.34487712137943	2.35220237510382	1.01436340174317	1.43590176162066	1.43578382357516	0.783144327667189	2.54430093044633	1.37836981265675	2.13739015021073	1.96580534581725	1.6626225992514	1.31244265424121	1.47350369616616	1.06381206928956	1.40899860589272	1.5928197575425	2.45047892490496	1.60128543222416	1.94729541572114	1.20207100472687
TNFAIP3	5.20866789774661	2.97535850967408	2.65641511867831	3.51814833619484	3.90122351491896	1.11841134956222	2.65527250005775	2.00677488099196	4.11495309512233	2.81608563832998	3.01570029220056	2.8956979089673	2.21819330489025	3.21979639173811	2.83176917979072	2.82830984220032	3.86159183648229	4.11668080563285	3.95705165102874	3.19836032065565	3.78668185253546	2.88278825759234	1.2350949479714	4.34941663425965	2.9397568335262	2.92022133151777	4.28794153691578	3.17526131842941	2.54239884676454	1.099647845287	2.75194174967484	1.47668259249847	1.41886362022828	4.23187342325392	3.23362034392462	2.51961459969965	4.00712828438931	3.04763540248885	3.62386783069793	4.11384953557275	1.75504899498608	5.31110925993966	1.98706202500325	0.997585392253869	3.82433301146032	2.39674466120487	3.4261245186922	5.44011105023727	2.94039603258057
C1orf228	1.00697478916697	1.3069915193851	0.647119905278976	1.99060084680533	0.679696345751268	0.69193419153878	1.77739669210974	1.28008627511175	1.33079595117576	1.07024385401472	1.26976132941213	1.35471424916705	0.301774288991823	0.698032674597682	0.625905365282984	0.450700468726283	0.975259561023324	0.950194693051889	1.01658308018266	0.980091319391282	1.64185268058863	0.83072680242369	2.27327341513349	0.635741604882598	0.500067736357573	0.453178106155298	1.27348350700265	1.17623106210225	1.92659995012489	1.21597670507564	0.95585535822967	0.428776829529804	0.3518948244883	0.609361886628941	3.80570659055762	1.27273578823662	1.58941209512866	2.85982977684918	2.71067544128988	0.234443794108161	1.44816752009257	0.304664610918114	0.870430823569852	1.57173587028967	2.51368310791014	1.49838353122483	0.342261066744343	0.946454957458737	2.62255826058202
PBK	2.11652025565453	3.0071242703984	3.12637754982975	2.80001049005558	2.980705405848	3.724031972775	3.46456973714641	2.59538578332277	1.7131650619912	2.49726663694014	1.96900395293543	3.08038591239871	3.00157817900735	1.18111215914712	3.1842057453282	3.4663427944107	3.67850289040617	2.30830860081874	3.70333978233637	2.8759700344769	1.79241328815226	2.57932986397891	1.0190783518626	3.86026565257009	2.29041390671665	3.86790626517492	4.37632260045272	5.04350621479238	2.0922765503784	2.29401584849328	3.31367993777152	4.02301976320934	2.29422287971801	3.66602544588121	0.923258412709079	3.92051766515201	2.25292971529869	2.91682984233252	4.46804823448761	3.10996220271333	1.6140817256667	3.91625488485196	1.13328935019059	3.32245905030041	2.40473278982388	3.06109850410581	3.44561142048417	3.2684694270702	1.02164833934117
ZFHX3	1.68927065192919	1.41135440848006	1.33103226290641	2.06228565215351	4.21111220693238	1.95550863435313	2.26482932612046	2.01265974527411	1.85685666502794	1.19030803894342	2.85877771965604	1.90832438489817	2.53440803894189	1.19815686766008	2.21025381960298	1.48170896705722	1.70800080907804	1.93451155387147	2.12641780828454	3.32425939032288	1.21998136173922	2.4877052401103	1.25327816182046	2.19835025250244	2.0362956198668	3.74306440878612	2.45847651035106	2.74051886204228	1.92347493602318	2.2437225346578	2.01016490928821	2.20031936110787	1.32774274111756	1.30395529541358	1.16770086970339	1.82505053722124	1.49426913538468	2.57190380474646	1.75876864397614	2.29959107723794	2.74423514499719	2.08804491636503	2.68092482700296	2.00601161572408	1.58251346463686	1.25697463747423	1.49371202418467	2.32114713036462	2.13880757010417
DACT1	0.526617654553985	1.11557675864746	0.0951055799526356	0.464110425156938	0.801243878050983	2.08732017356544	0.336484904010956	1.47173565487942	2.09633695781739	1.6172802243004	2.74615693694775	0.805892048071356	1.59744045921791	0.313713003729107	2.84165913040032	2.01858654632588	1.06019518515299	0.306398228110733	0.26412019078211	0.156136678122167	0.0860388730052629	0.145686731523432	2.31038710473056	1.24280463653958	1.03177881742175	0.960135821728337	1.07760220284175	2.16946825827874	2.37624222929924	0.613024962709271	0.451004712310467	0.869749352683774	0.333087865113216	0.179329644779924	1.88679765143654	0.918870112046427	0.504241848594443	1.75248771982194	1.12689610445182	1.02633408589165	2.46447096967608	0.074167572856856	3.18447149877427	0.750885202829626	0.592654771584403	0.573176999239468	0.217908948412055	2.69614515471942	1.29171494952417
CIZ1	4.4834173119578	4.47800302655089	4.15847860794801	4.29054091399307	3.81232138670202	4.48291259390877	4.36817612826887	5.11871056773958	4.65303261445183	4.4936710145428	4.50598884152291	4.78960682743617	4.861930454773	4.39642320096263	4.54487565892083	4.22309315038433	4.49826377123459	4.23029819143253	4.85795705147943	3.85207821642578	4.12629709625942	5.64274141979053	5.49689133824503	4.46324516541212	4.86111025942149	4.9957540986954	4.34438886167085	4.93215271258117	4.4646157510726	5.17492246677078	4.98079172225103	4.54527583212586	4.92755353233367	4.49042746088853	4.26358259787541	4.26981274040695	4.9076256045062	4.27600316200079	4.18646483645972	4.04872752181489	4.62466385247545	4.46351999263752	4.68010449456901	4.8880663278373	4.15034901436504	4.78559033227728	4.6861559792865	4.93203111032315	4.82075896111836
ECE1	4.50302051690023	4.01172859804876	5.27892087167385	4.45794905766032	5.1432078259138	4.50780306669899	4.86666505026732	4.52579562209235	5.57916085497871	5.3785895354423	4.76872056973537	4.71141648443442	5.21018898408102	5.36061880091695	5.55352993405061	4.90424198293466	5.01893849275685	5.75539139871552	4.53412659365269	5.44652138657858	4.7318694856492	5.06496661628471	4.95372076105961	5.6051725853628	4.45421230268322	4.84109522816663	6.72720008136506	4.68215036974969	4.22481421970179	5.27613586074489	4.76403061977451	4.407939448254	5.78584082615617	5.41513421575964	4.76997657048596	4.33221242684386	4.66406523843756	4.85916456437951	4.69054189838059	4.87019289520364	4.33819290107717	4.81359027395493	5.03069069752543	6.26166059138446	5.38119610918898	5.105640252861	5.01637867854502	4.69460500864471	5.20085945483251
PGM3	2.06208547991498	3.07855045435458	2.79020548743198	2.40024265415128	3.38449146840195	2.28323089229251	3.9044491069248	2.61196410960784	2.61247797782745	2.76095656877529	2.73492059660494	3.49468237700239	3.01968783161558	1.33643105447424	2.72832220334176	3.00280941623767	3.09908157276254	2.55885667121324	3.94064531376194	3.52804266062757	2.98805111112201	2.56863270323941	1.56460530398671	2.96067105962594	2.91876409728485	3.17616881444604	2.74879722612351	3.60937378006957	3.07594844726468	2.84575170150843	3.06840011632481	3.0521165203515	1.63525353635676	3.32407400388603	1.8945093460746	4.12418041034907	2.36946535700247	2.95762809119951	3.01557108473095	3.19267067609383	3.21976695390348	3.34310981839409	2.73722305748724	2.04513218772544	2.76445462472235	3.08579485384539	2.78200323043552	3.04387648473394	2.00357574949871
NSMCE1	4.04412552398815	4.38612019474876	4.48707733399031	3.67246794925269	4.34261992424584	4.49174512129371	4.11001393991031	4.32020661708548	4.63620386047397	4.13203215364661	4.24447665393908	3.09278812156293	3.84048620011275	4.53668570743876	3.87623712534919	3.0141031131582	4.21452952039035	4.56592473834292	3.38259863552878	3.7006586726021	3.98261622443366	4.01008238546525	4.64940677300277	3.76019457536787	4.28245240572118	4.01117280217291	3.36026985133312	4.16730793090505	4.49917953838574	3.55825786978183	3.88796005949163	4.44898546496214	4.09456583119456	3.60911976702929	4.78967566812358	4.66961241346456	4.68807482534553	4.51798275156228	4.08395293118708	3.47424134152755	4.04238262814766	3.74267036620107	4.59598021619947	4.90859163585695	4.25936605837114	2.96790678972822	3.62937797601674	4.61701195493398	4.70094514817303
EYA2	6.88603714626493	5.4405382761242	0.394083054515605	4.73152212842048	6.61562867656284	5.30122402479861	6.85642664297707	4.98143809936432	4.89717830980143	5.54191141544866	6.79741959510075	5.77503040965048	2.40485258557323	5.4831425598965	5.54010687558623	4.58361577343754	4.48759442420898	6.96125655332321	7.54800125995518	6.63166190330424	1.93422271713518	5.64416000352853	2.42312306331845	4.4962619029282	5.40015601713907	7.68360343981155	6.03819660840859	4.41141571084814	4.62285962292988	8.14044539807155	6.37182578541961	0.198788052052401	2.00293205640274	6.78008818152729	6.21733561594849	6.57383549998463	4.37775773989182	6.41338034559888	1.01292542090401	0.330383708517474	5.42644176209501	5.66894717652918	4.89624890581583	1.09076094511286	6.63939594375579	1.91661384962318	0	6.89650444932239	7.15587873178352
SLC30A7	2.29053982381081	2.45735001445477	2.2245795310499	2.69274892634566	2.43616515616037	2.12775343442838	3.15956418803781	2.3950445340791	2.09764786759472	2.43111742820768	2.61843117665267	3.52674481551438	2.60895581711354	1.21604682298633	2.8068005615683	2.63425674542826	3.41545998525829	2.77583313480811	3.05630454115329	2.35914639340202	2.23616112724229	1.80012067740254	1.47998955663311	2.83865587422635	2.60344489642641	2.80701316560325	2.32862310741207	2.33311916981883	2.3955150290156	1.27715869451538	2.56914931983588	1.92774398208863	1.25130725670604	2.56195655878825	1.30299912301593	2.89866306259563	2.32375722526493	2.35310499229087	3.12040861976865	2.84297699615025	3.14169289676914	2.67652997617482	2.43681807944535	1.4939565036473	2.43691610381531	2.64474548340118	2.9024499626539	2.41286613609513	1.1700656935312
SLC36A1	1.59293364844929	1.35758467039402	1.68841949377083	1.15920139538031	1.58580630836508	2.01701380394187	0.790935191352637	1.63284186731229	1.39376007589011	1.40626208476661	1.24866802393217	2.15402409638873	2.12818963548635	1.67698687662308	1.90652028442104	1.63182067594827	1.5403172821763	1.62696477972351	1.70817728982384	2.00522710968389	1.20444520689274	1.52590352458612	1.97795865274792	1.67419447321094	1.6087737788278	2.07518871626173	2.63295437027891	1.93431423014874	1.29064725825182	2.00792087166251	1.50058302049925	1.45930716291161	0.940229433059301	1.30457232478603	0.894825027017786	1.01742494840331	1.52495744893723	1.13449134358116	1.70189653580895	1.492697554326	1.17281204026752	2.43731678190275	1.54688525686249	1.25920206594409	0.876434533027424	1.37867435072586	0.234678016057566	0.972350003459643	1.10677180650828
PRPF19	6.55963406583276	5.83794029529185	5.7759658940137	5.8677141994265	6.33590975591984	6.46348158412288	6.01651137992606	6.00465968534489	5.73387889268488	5.74942016920772	6.16417073456131	5.70758461969611	6.17203035852992	6.75363859094961	5.60391221810234	5.74710018436843	6.84021023120855	5.8082852258043	6.00759181461766	5.85387686781818	5.79088662055883	6.32075760968215	6.54316961435068	5.93540787719598	6.06288045706571	5.80298472839429	6.42194259726034	5.47890730592	5.90437895305178	6.36590503349574	6.29811736241697	5.67754808037954	5.96866384968887	6.37932226744675	5.99893424564352	6.07326867784957	5.64763389677233	5.91475114107305	5.77501718737406	5.57356217606839	5.99517580871698	6.3903041973034	6.03223102622381	6.52180467020083	5.66650404120782	5.26989086256843	5.70961572583229	6.180946964913	6.25814061762551
FMO5	1.43108540768099	2.20047790982568	0.101675762066638	2.30229269750895	0.204786530058308	0.102493468480455	3.52164989300805	0.862047883649649	0.849201621075498	0.41955761683286	1.08378550910304	0.478990264839404	0.310287584184439	0.205155327771014	0.294907277802545	0.357680217082612	0.656141484595007	0.76559296999391	2.11858412901023	1.60903175963992	0.516227571936562	0.339903996470375	0.625437635070024	0.370578910392442	0.639456454495207	1.75759777224304	0.414887518425289	0.428152152303589	2.52267029538359	0.46281644813121	0.973398994892237	0.372576624152232	0.196734548674582	0.229076032542832	0.35059134996476	0.903415685077731	0.329709647087157	0.982393190094705	0.857197830154669	0.311610780998801	3.00084236413299	0.469249599028157	1.68793111090493	0.804163190513407	0.295333338795203	1.8516241633237	0.0724408180890428	1.09438350015058	0.367943696546237
MARVELD3	2.56111620386796	2.45157786952557	1.91584967866872	3.0305850453594	2.98352744557779	2.71760895432579	3.45916111575479	1.97244125967521	2.24781230791363	2.27933446643962	2.60545569839579	1.71284577733425	2.25946227691122	1.69255396578025	1.95549279453111	1.95009126188295	1.87412660155951	2.47744024509231	3.43155281066786	3.49532077871092	1.53489418835049	3.59350500416908	0.69500359137932	2.37527929931301	2.21155724983983	2.49886782324864	1.8651028697349	2.03079472894755	2.03914658724369	2.88607037074377	2.51832434082423	2.32576542839469	1.61601790640159	2.54829604136817	1.77686210307746	2.63689957748571	2.71010019331724	2.13681799789738	1.71340805276479	1.89917023587783	2.12977421823711	1.66595967641428	2.13803808756221	2.73054162115595	2.32428874924161	2.01518169028946	2.81500178451903	2.40542590267343	1.9754091783542
C2orf76	3.26853491791049	2.38268906725231	3.29003764536732	2.69471984667451	2.74806988677779	2.8366880473512	2.8488021823703	2.93878699762515	2.53486545813867	2.36887621603913	3.05725178324068	2.51740919010841	1.72588183147754	1.4109292883627	2.7316840705493	2.96202308458893	2.7134031773113	2.44916963551077	2.32943717510002	2.55148964888618	1.9231332293315	1.95476894985791	1.9391562311585	2.64758662248396	3.25161098620453	2.62240551643662	2.19220990624734	2.35151699667211	2.69975815620548	1.8217712357571	2.11810757711873	3.51008488495905	1.32571295854573	2.71233877471712	1.77878625457232	3.03136524906889	2.00223433380225	2.08205453704958	2.72968286866467	2.16625207503639	2.42718973428061	1.71075648100995	2.53282078358106	2.47194682502026	2.60224374447664	2.33901295897062	1.31813171758286	2.40214994782726	1.24342751627803
M1AP	2.04475833800622	1.53858413764006	2.61554585127308	0.16293859394471	3.20009212372049	2.88645419886774	3.16818391623713	2.48632952692325	1.59536758097468	2.34589155896264	3.00998809776563	2.34283535529828	0.118939942246261	1.03945433062114	0.0638554727579178	1.78775954412336	2.26602659173323	1.73186053062849	1.9676048947598	0.210154634304058	0.280485281040233	2.29947223719019	0.204109946256512	0.101713318795361	2.38578995676904	1.97600997912729	1.74018137028488	0.13551720189576	2.31910115158324	2.87071534511368	2.84075910514776	0.0127951210700802	0.691920678364714	2.59884902453761	3.2959180707981	3.10332296031635	1.87232895061683	1.12569254745992	0.154215449277282	1.34271904055849	1.62145530964874	1.18557983854425	1.71929820981525	0.171422172943066	2.31954876152242	2.68116548051685	0.0722759535931501	0.893598305608477	2.83784779558882
ECM1	1.77533115268948	2.6909302588497	2.68068884559865	1.11167041954209	2.14599079512103	2.40439042334582	1.79739608893517	2.93880803271402	4.34845737712119	4.34653525341624	3.91601787609225	3.59540584755946	4.92018141288998	2.2379035129412	4.89641534299083	4.1210610883668	1.76836806419112	2.15153089663447	1.91460823778484	1.93090593712071	3.19489361572752	1.49077702165049	1.87301086468509	5.04227472600421	4.66493454756945	3.48549158126425	3.79042270633325	1.75455800306489	4.33228473970439	5.82708290819853	1.87042921928193	2.40898456124934	2.47754065753571	1.98536814389251	7.16373953470924	2.22610301891617	2.65793288457567	4.33067328511415	2.97478830591034	2.65051516691833	5.96563838304056	2.52440748640692	5.94509863857837	3.519188628971	3.2177135229191	1.36707745640284	1.30993039465379	5.99610491498689	6.13838873537029
TUBA1C	4.74003255379837	4.11019692307683	5.25073574353029	4.40443432801668	4.8465512429991	5.39655729960973	5.51227524748694	4.87425829498568	3.68870228075992	4.45128453181776	3.36430634835084	4.66819125938284	5.08258942752311	5.43705596544065	4.01319590441644	5.1320306177679	5.19444744149552	3.94385092828299	4.89947146314873	4.28248596746955	3.19575196323151	5.15651273910572	4.52148205643347	5.36568786855367	3.57806264229797	4.85029860933881	5.39863365041994	4.73996654278714	3.35089882940364	5.40825812327338	5.2204678812361	5.26199537137163	4.29213311787657	5.87813466126592	2.87264727415423	4.60118209170716	3.77845335456557	3.01291296360456	5.09507331366532	5.8178960235805	3.35686145064251	5.35899348272993	3.55455752718678	3.24671671095957	2.99998464770085	4.89506103043615	4.69777672014646	4.30791796217076	4.5148449159978
SCYL2	2.89719879447696	2.64617297230759	2.47915790276545	3.02337916604601	4.14187163562196	3.62859514519345	3.1045274650901	3.15574714411149	2.81330115676979	2.8266218127349	2.98879796952589	3.42176175307009	3.13748263182194	1.53974936725404	3.26162813611261	3.49396037269888	3.36389125006329	3.34897000867996	3.29018030519526	3.39832902145798	2.48349014297987	3.11948555989547	1.25150778171515	3.76925168012544	3.21314778793517	3.57882534092616	2.37997543028944	3.33587637084023	2.47667847584263	2.02549437782664	3.20907072234936	2.80950730313119	1.50294171281862	3.00208373932077	1.29657141546822	3.13975054080551	2.40698480009045	2.92415419043136	3.40343901475336	3.25652014279113	3.37776806724755	3.39404293653944	2.96847003226914	1.9190647852226	2.65326010612716	3.40123341052782	3.3338950131405	2.52161671897665	1.2882635714698
OARD1	3.46602281300047	1.82113906815183	1.52753142179583	1.7474602450486	1.77992713603938	2.49497131924419	1.84894137899489	2.69212169648148	1.92988338402315	2.02068898755689	2.48262833917727	1.96468342689834	2.07473591990732	1.64635832828237	1.86249923882989	2.04122818880455	2.68961903080773	2.49616244042896	1.60544686292404	2.00808136315546	1.65221882386978	2.42659495088901	2.39844427432686	1.91646087921075	2.65140332410145	1.98169322000193	2.17310339270282	1.99346584426539	2.25392311449708	1.31087954578528	2.14773805100737	3.169514105978	1.05143409715416	2.71714418442047	1.93087795981984	2.45993429364295	2.21586776736814	1.86957950951643	2.88994714760909	1.66106108087366	2.1795898652048	2.3499493802241	2.47549678954767	1.69073098522639	2.19669776786107	2.81264576522158	1.97878864689745	2.25847808410192	1.56223281774661
CD96	0.578682902571234	1.88865707611201	0.670559791127375	0.237532320061752	1.01895278156173	0.524875708432595	1.71083737879074	0.514910830916794	0.778067985902656	1.31302420072719	1.52139076730325	0.56979051419903	0.386049479858278	0.50721190819337	0.751298817811893	0.848223829583504	0.349801148742991	2.02610286428394	1.45971681478649	0.843324503286679	2.36460390248764	0.168898999857204	0.12302673317771	1.31001996975364	0.848123364928262	0.785132381118772	0.825070122706419	1.19564871581443	0.446721223524176	0.408651745324171	1.76511922511874	0.0907642281202573	0.203866468337709	0.462759648902717	1.14701540435675	1.09941666377739	3.32549775722385	1.5806964985622	1.5413738626824	0.0682953968157314	0.936044875319696	1.59742396396202	0.494572077890459	0.243585320241637	1.0782564186312	0.677537446732477	1.78552629880441	0.798847500989204	0.505793247227291
LY86	1.56445945211872	1.59117992418059	1.38037986380937	1.14774643375854	1.42096882823196	1.60159323205703	0.784242574982778	0.836517947832234	1.00765545295215	2.52729130810991	1.85903911111541	1.52589872804446	0.911576773741161	1.5399170851349	1.48771328119289	1.95672262369479	0.979230267100913	2.50072194412803	1.45046622712997	1.38012443833633	1.12001850136242	0.680227093589211	0.749927201046101	1.22995905313076	1.37003005767016	0.457018615506736	1.29746760202188	0.394131786740062	1.06530354327843	0.0843132788275761	0.196611250137671	0.376696792783329	0.389526727408705	1.50205546255088	1.45164073463431	1.2145459772727	3.0085406957165	2.69809736583453	2.45340934122871	1.12960359489639	0.825491789488985	1.95875195668434	1.36503349121445	0.477562098925516	2.49886399647334	1.59229154178896	1.17617528194955	1.25023204210241	0.596935884578047
CHRNA5	0.628515120634362	1.67002746247805	0.579797489636222	0.900177182734384	1.14803952212693	0.0364826463301223	0.831034957393059	0.639042612307539	0.201529044760744	0.918289084152264	0.43781073606261	1.55057630820117	1.54158126223795	0.723002133631014	1.52915198513697	0.188924986796624	1.85815455387517	0.155798131970444	1.31839400422884	0.510915919763698	0.542946416810172	1.12774170002755	0.341888624513458	1.11595317284034	0.874797435335624	1.2550501280139	0.913119123415301	1.319099681585	0.162756745847388	0.459380971954644	0.793069378725282	1.37069240634306	0.402564655905178	0.923495180104494	0.0685968838756743	1.71124305033226	0.318998983380954	0.229869913079684	1.2202153390477	1.59943273525154	0.763143950169047	0.467723640361527	0.927556981853866	2.05849661214873	0.117365986143635	1.12816478259087	1.04509131001337	0.864954964760875	0.310334594134826
BPGM	3.22667754617294	2.71203569723212	4.01493874149382	3.2630463063071	2.70458128549939	2.72853641529418	3.52582647497902	3.29254481471261	3.26191036975006	3.18203987250462	3.76361875657558	4.7350425240223	3.45870126889711	2.37038983608475	3.03264944886598	3.75012538594558	3.07402963328451	4.15250165970484	3.64364394455852	3.61492209161061	4.84355185781369	4.45419232917972	2.00280500776074	3.36757808441532	3.18974229105609	3.50711011462941	3.43116901567669	3.42179830024745	2.88010006488312	2.2688969182377	2.91533247899808	3.62237402812584	3.18804415627257	3.14549953675562	2.84949338785334	3.58987959393251	3.65755283944442	3.4076915938999	3.35681315986259	2.77204095119268	3.22343571330402	3.28430538751438	3.40312757329227	3.42220107354504	3.56888755302794	3.51489599570641	4.9032517697282	2.66018823501273	2.10117335494202
NRN1	0.649830289173504	4.60544173163025	0.72869598762362	0.622252114764853	2.42814642196504	1.06080244041912	4.28076595472382	2.21495541869793	5.11661233728461	2.1306396230655	4.0835028965075	3.72081298216784	0.56033667905321	3.3488470647951	2.24257284259459	3.4430432109877	2.0021512977309	4.08944228852765	3.43668636762607	2.19027127170649	1.15362681998843	1.29374740464954	6.44010352444811	2.79488960468191	1.33313189824202	0.767789366569844	5.20671224003821	4.5484744118554	6.09535335936256	0.735151323787331	2.62550032504674	0.685653992459146	2.18523376820902	4.80690785254284	1.9465636979489	6.39125803730376	1.96935333871662	1.38564151215059	1.01269220379151	0.464618835141366	4.99977908295086	0.647882052393915	4.31134879637627	1.5770398323675	1.282164156606	2.92052100747469	0.613181585531849	2.49728228941095	1.97792647209309
RXRA	2.53522219997533	2.09353877212179	2.66249762000728	3.31192535700335	1.80267650230683	2.77102854591327	3.09242788456334	3.82291848116091	2.87927712986505	2.82818192360459	2.95611807131794	2.80380897758043	3.05522816872629	3.53395326962878	2.11615047264288	2.81420012046495	2.25037270134533	2.72601810892928	3.21720819342054	2.23680954061113	1.71340335308963	3.76156860502624	4.13843222832132	2.36348846906437	3.98829074516606	3.41454301942014	2.53585615248953	3.65878802605526	2.40448379955491	3.47228218251949	3.55730400525642	2.12793173556971	2.59266213151809	2.33686347306684	2.9263775794335	2.30254071975161	3.06061108018829	2.80318999856329	2.82542810341476	0.915963521122874	2.73559787801844	2.27387877924834	2.4626063718271	3.5660124371469	2.95037603089171	2.8577741086008	3.13331838477767	2.58968879091991	3.04141473720945
MMP11	4.63185351204872	4.77315705551229	2.38468496539121	3.43836870653677	3.89461642823257	4.68382697687022	3.85604096335299	5.60907073524469	5.50756463991525	5.90706298217262	5.54787721926414	6.38648303878197	6.53357788896551	3.45298021670304	7.40187278072549	7.38038780201006	3.99657077174749	5.53663521389731	4.35888842536346	4.25636972263218	1.71905821105841	2.40639236216755	1.77497829936225	4.4429314416402	4.55311576031248	5.24929831136401	5.85952157699024	4.90587763740667	2.99385960567905	7.34961642865392	4.20258427301564	4.50272578005642	4.78967218608783	4.50948659526917	7.13501563853977	4.45946509299706	4.79481638710906	6.81602080294963	5.8218253023185	4.12370622480157	4.01658688844779	3.7513364557314	3.47661454490043	5.65527012547704	3.58601400623754	3.9021515918381	2.81346207191023	6.33165665480547	6.77350849777091
LSM14A	4.48922757713367	4.69917715543685	5.26695563209135	4.88218068434947	4.91537041057497	4.96448750704483	5.15591924244982	5.19692459495944	4.76989039464083	4.71477940732548	5.00874046918101	4.88861170659711	5.18289662820644	4.81769121900256	4.95443099043084	5.21439908709098	5.87378653116675	4.64482611613005	4.88507699955543	4.8487348061532	4.64276699159167	5.72769463153236	6.59438150091852	5.21682998711417	5.77237295465363	5.02632963709991	4.33821493146624	4.05388589746816	4.49516208279078	4.66488283309447	4.7356924133796	4.94346031139148	5.23398486230821	5.47299879275277	4.06438735825256	5.159990690441	4.68928049507275	4.57033447919912	5.28392102395381	6.52970439808966	4.87772208416795	4.44597169141743	4.84663609217688	5.13453162160307	4.49589988505684	6.04809760336839	4.69743007905678	4.8297839883621	4.4886522009334
APEX2	3.36018943076584	4.16490031565479	3.30400634863563	5.23485204770906	4.71410915706294	4.00619069570537	4.49242017025876	4.02516623983682	3.76059159453902	4.52211296856667	3.56803049685878	3.56220180964361	3.48733068739208	4.37077280232799	3.55489719596809	4.32028657521065	3.66688141660453	4.38909343158251	4.72440436904781	4.36809744169268	3.44890526633731	4.88435376357885	2.96287176405259	4.00779050453454	3.96233969885794	3.99483576271305	5.18507994566832	3.7650415972844	3.4594526568073	3.96827551369	4.6836160977946	4.20244884455993	4.17065589188425	4.23555296781623	3.41161463904931	4.40534412883213	3.99512558392189	3.70987065889469	3.5672031328575	3.64287489417315	3.79654183993559	3.92820389733898	3.65194493349874	3.83412760312407	3.65050981610274	4.18345724137187	3.45289163122982	4.07135233442557	3.60000975221251
HGH1	4.43244108006999	4.86273479125977	5.32482744921282	4.32255592158025	4.21426455049428	2.6191293512139	4.13691704121703	3.64090609354613	4.5146950139631	4.45471411418663	4.36378741748394	3.77298098671495	4.31464265699868	3.69513258286278	3.73889202419877	3.45186484430549	3.2550888119123	3.97875930473416	4.48008784739823	3.65315374538325	3.95832261177316	4.33835448725057	4.31878128905971	3.78850567224111	3.39503200010036	4.14725889528142	5.46327518596947	5.30053206768048	4.06475505622903	3.3060567285268	5.0583253925927	4.32014885120861	5.9674199302642	4.82558246001706	4.17252066400815	3.98311077364865	4.34438465121967	4.4725477928395	3.34209470291186	3.98095227637681	4.03774223703552	4.03488818804566	4.10704948928322	5.45817569601085	4.09615415826456	3.10193087551868	4.31039698823928	4.93982722070503	4.08863632883768
POMT1	3.58015128872608	3.12249395837746	2.75931415908181	3.99152088851134	1.89596856567396	3.08901385997281	3.32712219826817	3.65504493164589	3.27336523913551	2.47952356954731	2.69946240005249	2.39267165074139	3.01729238582388	2.9081054578467	2.93474450975034	3.12996559030474	2.59579351180957	2.88588885497136	3.02804461866518	2.41935048493131	3.05430913055604	3.8182646455802	3.45132936327452	2.56813042275706	3.06861687251664	3.5076656797064	3.05683554194362	3.71971635647209	3.04654982101408	4.24979404655082	2.58905512743989	2.69300424470944	2.44271483717975	3.20399325427382	3.17098441362109	3.29009304774532	2.88824271219618	3.0270802456469	2.93141752275641	2.71608026336989	3.23205903098664	2.26582828255302	3.09659326719949	2.43916180690502	2.94936074307386	2.84706831156157	2.85149201412411	3.2733491014577	3.57570317005666
NPNT	0.477847994222855	0.868151072030133	0.585142757107753	4.19307944232948	2.21626259322908	1.07280064464365	2.90565026637397	1.06753940445653	2.01477060951971	1.29553371656223	2.21219111300113	2.56794224054676	1.31799234889461	0.874963293090619	3.93414955250419	2.90609099460965	1.19145592635647	0.894338488937979	0.342693659163577	4.07943305507675	0.239309331048162	0.82655770601149	1.78672807417799	2.15958187343408	2.16018251554729	0.727535676982714	4.2511084163211	2.15756120179493	1.84540671263479	0.614021212841517	0.327013410751304	3.10174197634733	0.652499976055715	0.834874497744945	0.439057204117046	2.40568100700547	2.5067133919018	1.38004990431225	2.33965512236886	4.25362927398901	2.56410604310759	0.454834442386118	4.01476584782871	1.77374642055394	0.634289575682356	3.13750835823423	4.6909949143474	2.14345035400299	1.64146233935651
TMEM164	3.76140647510261	3.0854444431027	2.89282676446676	3.03788701656525	3.16046700002234	3.3365289757392	3.26875169673669	3.59025039222594	3.34263844510946	2.94725620887985	2.5678111596926	3.16210555270754	3.77079152358313	3.02597810766217	2.37861440402612	2.83247535429007	3.76038850018621	2.89308420705706	3.16851928674147	2.60568834046708	2.23767322420471	3.31301713910311	3.28577158390036	4.25267152907551	3.76367043311804	4.07922158049043	3.55296475686539	3.15611036876304	2.58116180848246	3.0585617803326	3.33153337054242	3.83667315627038	3.20739333363329	4.23145810677749	2.21563030048822	2.50322381476238	3.80568666337923	1.9095115749704	3.57172411842961	3.55362965812281	3.143048775702	3.5775161419261	2.81993753832744	3.51765316833678	2.4126677499999	3.43800910268215	4.00696262223632	2.50868568644473	2.03802287704332
TP53INP1	3.55082023412658	2.92511184502596	1.98723853629863	3.56534970918301	2.65716083203764	3.09287085993168	3.7529894547192	3.03057735676754	3.19499092612705	2.85609049408468	3.29949299680889	3.14444943935937	3.47033847105768	1.70866640609982	3.16175750896063	4.69324450811443	3.0325837652227	3.53945799399296	2.97766552261019	3.29728945277246	5.87254243816373	3.18986993272791	1.69109929030403	2.58861927090999	4.30855877631152	4.31151243119675	3.27098328489455	3.62313978557483	3.3193681514816	2.22334899027276	3.12922310524038	3.21299094906588	2.43748912185721	3.90977307354076	2.65170462681176	3.01452370596562	3.28841478366373	3.26299828082668	2.7538909901689	3.0952128551067	3.43166532767645	2.27477312064494	3.14513886745032	3.76377975517786	3.08027452221345	2.94584276478881	3.52545566841103	3.19660864283702	1.83898299690266
BMP7	4.25190234264846	2.16100909401406	1.27010849198435	0.0469830146718164	2.56817809307214	0.767355220018443	0.138903562924371	2.96022313532181	1.99666064497893	1.6948389451283	1.68998536028086	4.18085767015493	3.35011552597669	5.26678058882362	0.933915094449724	2.37127617121592	3.61654989848608	0.477342971636696	0.321626609592262	3.79680233347724	3.78120726977776	4.94451735673826	5.7397442043142	3.79643790847417	3.1716512047937	0.793461885275828	4.15718433265166	1.37325565345587	2.83507484734094	2.13938323901522	0.533814154620087	4.11577427792245	3.56035613169877	4.96045382675025	2.28218697478735	0.376530801620987	0.641061553488511	1.77634542490217	1.9049253355938	3.57440246229908	0.481582833868828	2.46020012089417	5.07012411746836	0.0299237355011072	0.762372464021516	0.0398209925675114	0.0504081608263735	2.04938151084002	1.56253274719584
ACAP1	0.88537526485348	1.5737218059085	0.940227238585811	0.603695100975897	1.2412053000284	0.776256641163732	1.53254912918241	1.42592947998306	1.45647790534517	1.82258860374336	1.96530617617942	1.19686175539534	0.517805754192942	0.958600956542287	0.787178399573947	0.830110692763495	0.461732049704534	1.86730536587032	1.53638702340723	1.78628674233775	3.02699560879327	0.820583245727285	1.62348714759314	1.26108696644632	0.876183112558478	0.997957383171363	0.927124254023471	1.33317604976483	1.39643932816065	0.668884702536448	2.02122475011012	0.626478501365666	0.544291717100005	0.852921639066622	1.89765892133345	1.40559252341254	3.72648089105499	2.48798256991007	0.998546842170721	0.702507404337845	0.852436319767815	1.36606043028631	0.700208521837056	0.900780800089296	1.77796433963189	0.840005326610407	1.7890440389951	0.974137194112161	1.09492444570672
ATP1B3	5.45442835880869	5.1249796439901	5.88518848124797	5.17333817270579	5.01718121224231	6.42330098045739	4.98135060968666	5.38910933259186	5.05897453853297	5.83320838411724	5.75130997721358	5.85840388139661	5.37380587577889	4.38768295314153	5.65602840893466	5.45276458660099	5.14909497588484	5.09834227233057	5.92048334292334	6.11281165299576	6.26395733558629	6.83400789804825	4.97536931102027	5.75907552167592	5.59343440114717	5.56155214254087	5.50252460090884	5.72029715471479	4.55417273459367	6.50616766979778	5.16003932297991	4.93009823683172	4.74200764703227	5.516353906494	4.46283303294856	5.86599273401219	5.00055465666717	5.04652297432632	5.43931931369594	6.3435627115265	4.7090010282414	5.53484543084931	4.70701067794698	5.09560220833632	5.91724848397759	5.46985396948255	5.69203710421116	5.23442847244121	5.77636516758194
RBM4	2.81946296718885	1.62809706131556	1.18673983573182	1.44431148845093	2.19365793218841	2.01135466911661	2.32804584959781	2.16240223706853	1.48187468724672	1.23916527487061	1.62089537060975	1.96925878640717	1.73290617192181	1.60082430800868	1.98786857981593	2.54970466254191	2.8769380532197	1.73387287853204	1.55705985505903	1.89377199426126	1.23405125602873	1.9325265413953	1.56890998441191	2.27086717632977	1.98047696117763	2.0051504662483	1.80864952121706	1.71044246703332	2.00676121232741	1.69360864731505	2.17455207247263	1.91755878620891	1.62460012703483	2.085519657537	1.35681465646214	1.43694028396633	1.29628550280435	1.68484700376018	2.22252074920291	1.55550329026331	1.84648260449431	1.81643454585163	1.90278439670076	1.17130166795679	1.47641687482534	2.39296531474719	1.13485433470435	1.92286785048381	1.13526447023875
MOB1A	5.28759967471359	4.56302175219528	4.94941300785488	5.0842570921712	4.64179249976331	4.43148318873205	4.64051613648981	4.62495871723902	4.1219345354053	4.64865409774391	4.98915068155839	5.21646041736806	5.56291299896527	3.67623061529266	4.86060110963583	4.75382910740433	5.00204612283634	5.00106224932018	4.8031794882311	4.5867889906344	4.04898209832397	4.57320562620536	3.44190751050436	4.99275429231543	5.36141392460532	4.70520269537705	4.91752759853467	4.52493103106974	3.77707535599885	3.68344565244395	4.86555523280534	4.47393878597009	4.33040404830778	4.90721756849609	3.5237602326727	4.57363118993564	4.95780967197976	4.27060558398243	5.05500174858713	5.21142478496903	4.39702455634947	5.80428445013975	4.51752866213937	4.11986892785499	4.69084176803605	4.71744202462557	4.90081557258284	4.35441226456612	3.18415604255634
P3H3	4.20855752078273	1.8841655564742	3.79809427473674	2.2395838240968	0.883987306148752	2.26345101742371	0.84884634782682	2.7014935756357	2.59378235438623	2.53196184421357	2.88693070860079	4.24712241360608	3.60296259036455	3.01037599020375	3.67287857721801	2.38070677996578	2.46703277711435	1.36618078730786	0.722948210628376	0.698462639980006	4.61635443711863	3.743233810038	2.65852114980054	2.80663203169431	2.21581828078836	1.86100602790789	1.42697235902012	2.47491989247568	2.56593252561905	2.02698834416517	1.30006368142777	3.9866301619291	4.56577930481971	2.92196491407454	2.92512313388355	3.05234106438021	1.39168974803879	3.07645683025912	3.48862034308462	3.75770929467485	1.63434263922986	0.929480589833077	1.94467068531188	5.62153472873293	1.51074816810219	2.58278999454643	1.0274530181939	3.38383617282491	2.77960343115088
RPS4X	9.17536751723707	10.163300974636	9.00748744398184	9.31746843809278	8.66582843724754	9.76370749496948	10.1769704584983	9.48286831634853	9.94154225035284	9.51095919940314	10.1709198183417	7.75069343417906	8.69726029206592	8.78492731629042	9.47497307457938	8.57824045481019	9.28732996757289	8.74131364978336	9.20122897952165	8.47305803792445	8.03964259327815	8.53664932690713	9.33964625564838	9.12232043395428	9.04849803525377	9.40056508473649	8.47800991466879	8.94950727004903	10.0527759633073	8.7756171328353	8.9646625800031	9.83338534550383	9.31417835997289	8.72697664123567	9.31767401999003	10.118441936015	9.46604226496942	9.52642734181828	8.85385079671507	7.89416617378669	10.0625637359338	8.65735404335356	9.93096971681727	9.43548539010369	9.96233052608191	8.99713922717424	9.16366162091279	10.226440259365	9.24229436902026
TRAPPC1	5.83060268314839	6.66766580553794	6.71617752668134	5.94783189853412	6.74644911781676	5.73810338708781	6.0965069172751	6.08622679246091	6.78440507762501	6.31260781434592	6.7960256340487	6.15981938257246	5.25340352136159	6.6459553571107	6.46565416312504	6.50665880627434	5.94540171555968	6.38040351639148	6.23930156067991	6.43580245899145	7.46771142477197	6.48839697123429	6.51836788562348	5.52261377687791	6.11529771301533	6.14050273498928	6.49857848003518	6.4827844294214	6.78054861287306	7.23752282755517	6.51613820682636	7.52437868744398	6.12844240985064	6.23000237354076	7.41529332951505	6.66705911795012	6.70241738005347	6.67248333809406	5.6506596592097	5.84930414592343	6.3033650519176	5.76630999994215	6.57253221392238	7.61926474800874	6.65203211341964	6.52492722867748	6.14411602250849	6.69250606984205	7.04271791198368
FBLN7	0.185143100764836	0.652593102470991	0.213470787981085	1.93429258716066	1.70614498717943	0.322358451265927	1.88466021325573	0.160748166569172	0.958046324569336	0.892255899662276	0.680601754189354	0.603084431716154	0.264911985773207	0.418943552624884	1.19315622429454	0.79354144493665	0.369124890831695	0.403833400539927	0.698955289490848	1.31547729732263	0.491057605169752	0.598122820978611	0.744832824508116	0.76519454786819	0.545186774741618	1.12708560539215	1.27200626844297	0.410760549911769	0.0466837279601733	0.817995713226005	1.5114285450977	0.49188299385432	0.180087523495785	0.507523033649576	1.49764173929542	0.552565718096338	0.609489003401229	0.867503643257568	0.443777933449838	0.983065962231458	1.07968725151065	0.336107980072667	0.265673945388209	1.33289730405733	0.393328632974486	0.284163558580424	0.428240220392263	0.843706841833184	1.12690945327276
EPB41L4B	1.6866773078753	1.7238140988353	1.6360205297943	2.50965049413884	1.71244034967284	3.07920810016173	2.38721061092709	2.56514941016179	1.78303158046172	2.41908766137876	1.73026250332094	2.29261000732775	2.56840790388047	1.31177134385285	2.18028653179736	1.10973471563742	1.6209089605576	2.3477115749576	1.40013907414374	1.62749826127406	0.470109368633242	1.58654088734432	1.38171626330156	1.95763264836027	2.54415140902575	3.08726176251167	2.04337294817301	2.33627219659276	1.12477008869882	2.66667119111218	2.49166345886453	2.30393691357687	1.88309137402038	1.75421262910039	2.3873867151507	2.17370342159168	2.21285406705132	1.40134201688836	1.94589666650297	1.27032915306063	1.86585523947052	0.595564266983003	1.60644911421468	1.18767540965157	2.41602910833848	2.51312572053243	1.77840532868769	0.782053840588089	1.73426229232405
SP6	0.620513341903226	0.433633079562469	0.966896395485733	0.6527413125928	1.82470979589857	1.79750829291178	0.428977709403171	1.32096499754122	2.94442857705529	1.48197762875158	1.45447440771479	2.31494638230027	0.519869634438228	0.836450944508592	2.8955463313251	0.668910319255786	2.62548236082368	0.399061781881173	0.467128442951514	0.9516260574063	1.02731077336643	0.554160088649706	0.704293093181441	2.70193950178631	1.37828094333339	0.426613600966085	1.8723865535889	1.39581535933526	3.82975903334905	0.728977474495007	0.673843511275442	4.00284709258983	1.0682779200956	1.40752624936742	0.194485755645044	0.419026113161021	2.33459711572696	1.53308009188277	0.588051585843392	1.35903491791782	1.87395833535918	0.301591685822918	2.7316073458706	1.24773938205429	0.494725398114751	0.215668793109917	3.02816058652594	0.790927074948271	0.24554848594134
COPG2	4.62439148671085	3.46238789831065	2.68910544516847	4.1583239615313	3.93536628030745	4.2261571239016	3.90427512571762	3.79558160810184	3.0747184721825	3.73074906083369	3.87864937974262	2.3609095598772	4.06991281196256	3.26971266436815	3.42667166629322	3.94006218437689	3.5377897506945	3.71851424414162	3.54463229444577	3.23273249378808	3.27294953628145	4.2861512542703	2.89607674126098	3.90371346240431	3.58668674814435	2.98481546313643	3.54989132725278	4.18897923788315	3.51112774847791	3.39604016973606	3.50051998170054	4.56814000175363	3.12888598284142	3.16106010539914	3.26031401807415	3.32023038194652	3.41063380915605	3.09757230027655	3.15271504334445	3.14948472703181	3.52441366518631	3.89546306552159	4.25036723542429	3.32303154811043	3.22516636725172	3.36072420339277	3.88078040503043	3.8974225096479	3.41089396805569
SPTSSA	3.65028359571975	4.06854910669935	4.20719807387015	4.43417595487614	4.45269703868848	5.40022498124765	3.62328687018561	4.65384630955045	4.22753264616745	4.98128844264736	4.11187439356262	4.00572439682475	4.18493197731197	3.4012284949158	4.28152310528728	4.31906971515802	3.86681442128043	4.07697171494921	3.91088346219534	4.31219389941189	3.90142812564727	3.35736617796326	3.27820931819996	4.77133414383724	4.05689086700821	5.03908500501065	4.08198377325161	4.53391709840978	4.02635460174861	3.53083406276496	4.71159524719862	3.07873814015478	3.13804126791281	3.1311229988703	1.94819364868023	4.42494503199734	3.92360679251519	3.75963546855408	4.28035586538091	4.00337690088773	4.09460718650892	3.46312529015038	3.81861083640125	2.85105261943973	3.99770892346696	4.72853233481808	5.79803004927497	3.95228666790668	3.25538413025376
AGO4	2.30154470657808	2.01471858405759	1.70289407157265	2.45563556694699	1.9330065595054	2.01734972143717	2.26636560138011	2.81722920868593	2.16003486529243	1.98033245165727	2.26199000569325	1.31256933383365	2.54347452594437	1.16620899982813	2.1066205977884	1.8875983295888	2.26576020010488	1.99892611954794	2.4377386946229	2.0173793050033	2.3107479093779	2.27520164820968	2.13353744881559	1.73857888872624	2.23182583873976	2.45713407585151	2.72698812859067	2.90006056280678	2.30147279701886	1.69742209772776	2.09389209898199	1.69255965544221	1.03069493579606	2.2679367425104	1.59218427474571	2.08237201998678	1.88849792352308	2.26836436598983	2.42483626566204	1.98071054779417	1.90977670134894	2.6540340455559	1.83706845256379	1.31593777617552	2.05971401013065	1.78972607480189	1.62715606123374	1.85044905405907	1.69231498610596
SAAL1	2.40057096006378	2.47937700642748	2.01170858476432	1.97657614640898	1.61155370630985	3.94358173720309	3.17087524486626	2.05732237718856	2.42728258140853	2.29472856228518	2.67052047309547	1.42049198816834	2.95273761367045	1.88928630843542	2.70336574334884	2.83187166612704	2.61658645953496	2.24177074039069	2.54798940464083	2.42230813596917	2.11283475472986	2.69843835228517	1.43715699193656	2.84000408826107	2.08291581232582	2.57540877674187	2.78401891508845	2.94875494788186	3.2412547059237	2.08156089905559	2.58726395831933	2.55243142376407	1.15992154807782	2.96366908023665	1.55323945127666	2.96148426779406	2.22384488519112	2.65533282230839	2.53415344323758	2.10628251414395	2.99139043302212	2.54018012470577	3.2277063336764	3.48334636690199	2.21078253039063	3.51920860138711	2.05754167814099	2.65037941117073	1.50325191158566
SETD7	1.22976062188739	1.83880332156158	1.18201673037802	1.60536645548155	1.44964181391913	1.39518576515356	0.992615464548803	1.17222059353597	1.71084362306484	2.36762499942834	1.86740998465633	1.91025486509819	1.93004925564875	0.975080941985017	2.57358206095226	1.22332846673414	1.50595211234698	1.29559638513483	1.77978679906521	1.63323763521457	0.555079268371777	0.923791767172256	0.840282829319088	2.14672480908087	1.47178608117214	2.88275013245819	1.44829399241545	2.0857318760155	1.33245969613815	0.821616208482842	2.11829115540392	1.94915274193266	0.56055357529905	1.19874009716089	0.795203340709445	2.58527054496818	0.53398216569833	1.4535582146387	1.64955710769505	2.36033074908991	2.72568192894919	2.76898583095395	2.20479660358358	0.892799184530479	1.14020689786984	1.98685827857564	1.75159922315803	1.76110385982227	1.87274468121006
FPR3	2.93816961580609	1.87308221031237	1.25555800673272	1.50789324612436	2.26143770248192	1.92726373426854	1.78194036546108	0.915111843951334	1.04358587338135	2.85170044522258	2.05067992795621	1.42282371589617	1.1777335881717	2.54487499992904	1.95965277904344	2.78514234621245	1.8847124374562	2.52311465421507	3.25990242171169	1.33764902230798	1.410863364658	1.81145727262017	0.637012049668837	2.24226930329238	1.30012761232373	0.882069185245696	1.5962883466555	1.44528137388575	0.67656901796965	0.588492000470393	0.515328289055432	0.409033869857051	0.705754424444462	2.31835474559765	0.531590168360421	1.79187942104627	2.83387824450796	1.63555177785648	2.26283194175832	1.50110519311915	0.802534851971675	4.531002207442	0.855061544680894	0.378955688894553	1.66355224880495	2.58253071400058	1.32261356162445	1.14956608031996	0.807428022662231
BCS1L	2.86858465860969	3.40774055957056	4.36529354944841	2.60772350781072	3.44041104104192	3.91192795852847	3.35750187443522	3.11960685994839	3.39560645416962	2.99715499488	3.63086591739142	3.5676012154175	3.60551377599285	2.8615462498501	2.78792759805346	3.25345500418362	3.80985324403289	2.65766751003405	3.21534979719612	3.33630625131001	3.84443693415479	3.38030438777966	3.72735839498976	2.68151568156843	3.23783475530283	3.2383669748546	2.73747009306116	3.60098595385212	4.007940187322	3.74130579971208	3.78528434389825	3.45698434900574	3.19196365617512	2.71318720102531	3.37827266084373	3.47731486770563	3.35738244914346	3.17399475502904	3.14150702842692	2.6531893436039	3.26252152668039	3.14584599666563	3.02528802518455	3.30166328742572	3.17978136448032	4.17529446182613	2.95217150989912	3.52152316505178	3.12798656030226
SLBP	5.37657399784732	5.05235171701468	5.09967053275384	5.00322519416572	4.42055803721607	4.19377744032799	5.27441073446563	4.60974081309126	4.38427300416249	4.47087060973851	4.56265525609123	5.2846027428875	4.81552102816678	2.89913944615793	4.85073047807388	5.00003536311482	4.85878402852312	4.45207401296211	5.04424449099951	5.36870914382944	3.75802326536103	5.30814561200405	4.6140210291943	5.17864831268226	4.61714697845788	5.37853308647395	5.87511904672022	5.03846798542642	4.16816553104113	4.06347689334055	5.03108768552902	5.10432437078538	4.56600091344331	4.59882371477655	3.46889535770569	5.24353194706266	4.82754863053315	4.47980993038998	5.48597272668568	5.08538229484606	4.38586815163252	5.00518373748392	4.27802692298041	4.77107941978858	4.10937012184113	5.6326737084241	5.12553198125927	4.79974446345153	3.28007451012208
WDR77	4.5944268392302	3.70281707030361	4.34389528910074	4.00374275138316	4.23932297176343	4.05066318855787	4.66986607743708	4.11049505949649	4.0715531391698	3.94824610013228	4.65370926186437	4.20128609668129	4.42070739545099	4.12043715485501	3.37262052353816	3.99837070274466	4.68257199706191	3.94417419541749	4.70589741961793	3.67645795357809	2.86050212716091	4.49741394472869	4.32755796212784	3.9563791616814	4.1599529186543	3.59291509967475	4.63946200980619	3.80281197532645	4.31065356658712	4.42819378487417	4.48812156253011	3.93375566997135	3.6795656627071	4.72300479988649	4.71959737087711	3.98744052079546	3.43322831902936	4.79942251214014	3.835883942224	3.92980143491681	4.53961492614545	4.45561578644943	4.89802307532712	3.75871306353144	5.51640995999253	3.32589034207287	3.65145548520714	4.89996224220381	5.52022262967018
LRRC75A	1.38712118044993	0.575125729226651	0.637820499527874	0.510665619213035	0.717697963950081	1.27428312582882	0.418235572378077	2.16199509728873	0.213185270249086	0.528154517094357	0.62679424798574	0.870704554921754	0.990435500054552	1.49984017220644	1.49820622759029	1.38940135542323	0.913654891882821	0.767943888391903	0.605540108903126	0.892582621406899	0.884636827463052	1.73298144687218	2.06256874300451	0.62819383649398	1.3129065980539	0.528774906552696	1.81516314900461	0.793259274851147	0.475420614624534	0.885673630484375	0.507086409844524	1.90907449802634	1.70561777356109	1.27223153944355	0.738519921551845	0.939813538497805	0.779363557483618	1.23567038008838	1.25707751566149	1.20809355127913	0.960249669386626	0.888821111701436	0.568884304856719	1.66523893379408	0.50131728239711	2.37960820709199	0.310151617195853	0.65695778807316	0.910646335178965
RPA3	3.54229556772149	2.85173213906868	2.76590638100696	2.47975608434682	2.39215481796035	3.5878558302184	2.41857882799587	3.22746272255451	2.43599957331178	3.33591922374406	2.67221586114665	2.38308813117144	2.76317200713309	2.8001665931542	3.07402765307413	2.76833603840537	3.22836779304259	2.73578439145905	2.57540861516113	2.43466093307519	2.24984513953194	3.39185292260501	1.84482482565643	2.98476493046117	2.6096354617121	3.11706324988255	3.46646675308895	3.03680298029634	2.83957711791221	1.6491963754472	2.84291740608952	3.79352010813496	1.60620239358724	3.68137332471831	2.33847153333841	3.42100963004639	3.53860636475534	2.88550492617071	3.91234943872314	1.92387357115648	2.11153158854084	3.01762775407255	2.54702053380613	2.27886712032591	2.84850111933744	3.63715477022137	3.19257738869299	2.60900831823968	1.44950604074475
FKTN	1.4433463582946	1.74081090021765	1.52206031916153	1.89691432817977	1.33464060916918	1.87064968611756	2.01589095253679	2.40478735617079	1.59869279686765	1.09397343464318	2.02867936445673	1.6868475066736	1.57796358838159	0.634039013489021	1.69710005498008	1.10040134752291	2.40900634446869	1.65676794918881	1.93470925371727	0.965764511862266	1.44234422309369	1.32468385536004	0.797368734855178	1.79003958312156	2.02783411677521	2.25914863755505	1.46410939996064	0.464788394008567	1.67385557040147	1.01733371938015	2.28543877755502	1.38428379597812	1.02031085938027	1.44701177113092	0.736635649017194	1.7370305109211	1.19303655143527	1.5340043363146	1.93665636042499	0.605634880808739	2.33372868010115	1.52341902395418	1.6609247101537	0.860171782877959	1.40859596809451	2.14168020889591	1.28353060984249	1.7710295293187	0.709651292606937
KCTD18	2.59661044678169	1.66034167175933	1.45577229932082	2.5469645881452	1.3779912158782	2.29229213654288	2.46709597649588	2.25483153745237	2.02055224211885	2.05565392434189	2.3953662418436	2.59281467270363	2.09072572729272	1.23441904437138	2.30744685863158	2.0217568856635	2.17881635562336	1.9114988925557	1.78421243314011	1.60222279371191	1.26510786786123	1.76657789333586	2.15179299558209	2.27334047191099	2.31574595341957	2.37846128318038	1.34406477201543	2.36677697836025	2.04443240569998	1.43120525001949	1.89142043691162	1.96681178444629	0.653843157657117	2.34905618016113	1.32631440783473	2.02633228082358	1.87790309615464	2.20398912110024	2.4359262812888	1.46063492939932	2.40593021940702	2.23596339444821	2.19284784288994	0.420987974719404	1.71578555481457	1.60385900604153	1.61065965701421	1.87137904735997	1.69522359453806
CARHSP1	4.3084458657376	3.37885665770727	3.78971258159024	3.12000628185437	4.82647869776871	4.70306858304284	3.4727328186966	3.69650618646187	3.78985545506058	4.38182066275565	3.43079672826834	3.23630327264447	3.54985865052314	4.18909086247304	3.73882097700162	3.3842031464232	3.72085708733928	3.67452326855591	3.48886827548434	5.05143677573752	3.30098969633562	3.42657793333974	4.37454627063362	3.94349316768302	2.77181470101558	3.54311585072673	4.36788188224505	3.80434675635057	4.2049991755138	4.08244799350132	3.56681944781801	3.81481744290409	3.10673079058259	3.65626141423227	4.2606915390206	3.66972773877426	3.66383610327613	4.22433773986529	4.08289697187299	3.14921483598282	3.12718455258763	4.20124679736804	3.528725150217	4.65507841835692	3.93614007847264	3.4589411857949	4.42151845373551	3.76889667438315	4.18941796742504
SALL1	1.33141639312681	3.2768547797924	2.32644803880211	5.2830750417828	5.12520105731629	2.79120572859227	5.5403352464779	3.6915818271358	3.54050284335095	1.51255083077319	3.40342392041666	4.80474719910968	3.78449113078373	3.7014390398772	4.15436104506166	3.22574720563165	2.99366096381333	3.37065540885508	4.95715885338657	3.34559891061531	0.440943416843733	3.8650340127255	2.62184095550921	4.36367494127927	3.45938468167662	5.03280247673028	2.57598189793864	3.40549525359779	3.29334284913276	4.94553435583585	4.34538024184993	3.8212895410914	2.9049050346765	1.17182795082387	2.56427847967414	3.94033494465271	2.42625336821004	2.86833215585053	3.80268564940147	4.49504446556089	4.03922832772977	0.215884692670797	3.219092012276	3.70826170674515	2.5995101121568	1.41678039141145	2.21686588045807	2.25038626843041	3.37447844032055
[truncated: 10,920 more rows]
[truncated: 408 more columns]
