# Supplementary material for: Identification of a six‐gene signature with prognostic value for patients with endometrial carcinoma
Source: Cancer Med. 2018 Oct 10;7(11):5632–42. doi: 10.1002/cam4.1806 (PMC6247034; doi:10.1002/cam4.1806)
Supplement: Supplementary file 3 [file CAM4-7-5632-s003.xlsx]

## Sheet: Sheet1
Gene	hrs	pvalues
PIGV	0.445496434611874	0.00572410042313509
SERTAD2	1.85564763237787	0.00977502302598732
FAM69A	2.05771749453062	0.00284593330182004
STPG1	0.345733431736326	0.00253486967212135
ASUN	2.36745154719941	0.00045166175731981
HSDL2	0.49191117968564	0.00211314257707984
ASB2	0.308185242289754	0.000714388333748928
CD1C	0.42688695310671	0.00314278187874184
RNF5	2.26643886201665	0.00735283596734115
SOSTDC1	1.36853422357493	0.00204385972751719
RAD54L	1.7543082405638	0.00588122107667088
ZFYVE19	0.289032299208941	0.000242385217877117
CRB3	0.593508195811953	0.00492833863052056
WAS	0.557711344331064	0.00487554019466685
FBXO6	0.660220486445038	0.00838046588352759
C8orf76	2.77127352664008	0.000377851926165795
CDH6	1.32319616083207	0.00261761903397628
SBNO2	0.473962670190954	0.00126853034381202
TYK2	0.430228918267041	0.00298273568256591
KCTD1	1.62921937306041	0.00887802581153008
FXYD6	1.39337566993887	0.0086257980035267
APBA2	0.668199770186881	0.00693039628700221
KIAA1324	0.818125828900005	0.000357437451230291
NR6A1	2.7229965120249	0.000433741061373949
CREG1	1.76327785455395	0.00695494457933854
SYCE1L	0.650009553861276	0.00974676345858061
PPT2	2.32240874889444	0.000965479309322226
PHGDH	1.75906915919749	0.00132064524352449
RAC2	0.668236467933024	0.00753842775431091
C1orf228	0.535598626852026	0.00810688205103394
ACAP1	0.357571677715888	0.00235765144898581
TRAPPC1	0.575841538217355	0.00544762355329753
SLC9A7	1.88951571665292	0.00153372486870584
ASAP3	1.63541443062787	0.0034784437018438
CHMP1A	0.518644172216418	0.00662716189907142
IRF2BPL	1.53691046994267	0.00607790370121897
DCAF13	2.0527507935308	0.0049421417686043
BTF3L4	2.58013719285887	0.00705770105737646
IFITM2	0.655412567926311	0.00132991228265689
C9orf152	0.741205382569546	0.00726720563210037
PTPN18	0.469358886214082	0.00138924967103116
TEKT2	0.747478609691226	0.00940381565712267
TTK	2.01122992378165	0.000172845743738326
TRIM46	1.83655073150525	0.0010805129538265
RASSF7	0.633202667454682	0.00830752913994282
TNFSF12	0.58284988221741	0.00175248312844734
RUNDC1	0.34226210134538	0.000278325540447488
RPAP1	0.425059812021396	0.00769919490042947
POLR2E	0.527826619507102	0.00811737776026167
TYMP	0.666552544116918	0.00392167234073559
CCDC74B	0.588517116246298	0.00791155185710135
C19orf24	0.577032345842799	0.00331616174728555
FBP1	0.742553183258811	0.00602274820420412
TNFRSF14	0.538501935091145	0.000144578733096035
FAM216A	1.90535650207547	0.00448285932448422
C15orf65	0.571430577383406	0.00126459294431125
EFNB1	1.59013194392196	0.00254543101565452
COASY	0.488458125904642	0.00523964122112242
TMEM41A	1.85855580554558	0.00330195998458549
MLPH	0.761921630038978	0.00131047401052897
ZFYVE28	0.390887578127959	0.0047664514509177
TFCP2L1	1.40901368132632	0.00706363326787796
CEP70	1.99082047981134	0.00840480419694234
ODF2	0.401145874573452	0.00213985101515757
SENP6	2.237761906057	0.00315535181939441
UAP1L1	0.533687027149125	0.00365536791416632
ZNF213	0.469995667032756	0.00469157677404364
PRKDC	1.56449703448326	0.00768861301013413
PEMT	0.560695943374019	0.00625872369478819
RSPH14	0.502674997123294	0.00952597468309957
SCRN1	1.43370728939628	0.00954318743698979
TGS1	1.92332218842558	0.00881596957374997
FAM83D	1.4810912116537	0.00537093131864896
TTC12	0.337850775791644	0.000614380824460303
NMD3	2.26730483360271	0.00219785199242406
ANXA1	0.728661806188472	0.00273027521790914
TOR2A	0.488987292945509	0.00587387830774988
C5orf51	2.16844486362459	0.000343374765628846
SQRDL	0.65720395945951	0.00737872070359624
ABR	0.526352410328882	0.00263252823206928
HSPE1	1.78405135421404	0.00507234307997151
CHST6	0.678020339149192	0.00371408735129752
EDF1	0.617498851559167	0.00651550613957375
SPPL2B	0.448197814705922	0.00130090372104397
DEPDC1	1.70098865508514	0.00746143107284203
TAF4B	2.17751751132044	0.00119527599792923
TATDN1	2.11880421127982	0.000934969965854182
C17orf62	0.336858769485412	0.000218716101503924
NFAM1	0.532018642388533	0.00958282495935725
IL20RA	0.680936692562666	0.00193748598032817
C1orf109	2.40253711065682	0.00922170220424723
FAM90A1	1.91816440810847	0.00190223051889649
CENPA	1.67137109059241	0.00459185155026287
NSUN2	2.28174053399257	0.00619825869065804
MYO1C	0.521352224860097	0.00201592103768444
WDR3	2.19435251813833	0.00338040733688449
C2orf81	0.561516135722245	0.000525207662652294
NBPF15	0.494338199400059	0.00411902054542157
ANKRD22	0.581892792085446	0.000283991964629693
OPA1	1.86723678089564	0.00809802239992918
C18orf21	2.76384229137166	0.00604956223615039
ANKRD11	0.403693358844907	0.00604159487046774
SPATA18	0.709918232979994	0.00354801652600345
PNMT	1.30476245235377	0.00291618720944908
TPP1	0.503852477608307	0.00645892635777001
KLHDC9	0.57836812503144	0.000576386570277365
SEPT1	0.526594910112078	0.00988537626999364
TMEM170B	1.93946900408989	0.00948827929576002
ENKD1	0.559088962112693	0.000274708343495411
PURB	1.77566806206403	0.00787362718233298
CDKN1A	0.694137028208425	0.000479138607184071
RPL3	0.56353231701364	0.00243622220475348
PRMT7	0.356816204514585	0.00326840121687244
FKBP4	2.38216859419837	0.000726961629751832
KLRB1	0.459821013758346	0.00395900978666963
C8orf59	1.735466239176	0.00831254921375424
FASTKD3	2.36245565643437	0.00703182671153146
STX18	0.646067929363763	0.000104147063068716
GLIS2	1.42596106818738	0.00879217814231137
TUBG1	0.447961953429174	0.000200484871701212
CCDC94	0.473542613527793	0.0030766326692947
FNTA	2.99692898373082	0.00039218374329697
HRAS	0.517420378835716	0.00541988705139129
WDR43	2.12341781139053	0.00254763334465058
TPX2	1.6860943918782	0.00192633621544036
LAMC2	0.693588506402655	0.00168661234851342
FAM122B	1.97130307324431	0.00266103218781055
PNPT1	1.97347377583308	0.00350167188449635
AKIP1	0.46388382578396	0.00905841062585167
CD74	0.731176774324029	0.00244709459664638
SERINC2	0.689344850665126	0.00102964378229486
STAC3	0.4286209497927	0.00677003444921753
METTL5	2.61667158560923	0.00340901312481268
SPA17	0.610930570923518	0.00420707963260269
RABGGTA	0.450836228629524	0.0020315287382614
BLVRA	0.542076482226762	0.00956111251014768
SGTA	0.387457464189323	0.000161665674421663
NUP188	0.458001631489519	0.00477889450852109
PGAP1	1.85970025918046	0.00305984514483959
CYCS	2.3895333744825	0.000446020644226053
C19orf70	0.514247031895448	0.00182239465239353
KHK	1.69907301931793	0.00838304607390639
FXR1	1.96457463797486	0.00958479588116967
CARS2	0.362624895400602	0.00202186234668167
TUBGCP2	0.449589870188088	0.00860111653810691
PVRL3	1.50814956695075	0.00503254942656783
UGCG	0.56767911805657	0.00799536718248461
POLR3H	0.315788561438296	0.00123905870798668
SLC22A5	0.396666263475304	0.0039087892666092
PPIG	1.98302476434479	0.00729032156235798
MPP3	2.32597373690137	0.0056638543140326
NOP10	0.476144371679904	0.00193293688088847
CRCP	2.4811965352546	0.000295386774024742
SLC38A7	0.368105103841047	0.00148104137830829
ACLY	0.544393044478498	0.00723496937903156
MLEC	0.460244539904367	0.00833840840286049
HAPLN1	1.49140509878977	0.00826153628297044
TBPL1	2.69901458292823	0.00286773935814111
METTL21A	2.87976555706679	0.00369954853385235
CAPN5	1.51597180232708	0.00199942258546248
HPS6	0.424679344262241	0.00300826519781305
AARS2	2.32434052975187	0.0079699209697297
NDC80	1.69128275792452	0.0038889440382277
C17orf59	0.421340842930234	0.00411386222667753
TANC2	2.4334476694421	0.000689720407766159
FXYD3	0.789065706818877	0.00499093382658589
MED16	0.439881776871114	0.00014838271547235
TSN	2.1354808868784	0.00598383518708634
SMDT1	0.517012907559519	0.00443102998722311
SGSH	0.415217770532866	0.00113457816332507
ORMDL2	0.336533495330904	0.00167959534168971
CSNK2B	2.13302507337608	0.00519762325466988
NPTXR	1.37046405049465	0.00559456390379487
IFT46	0.586460695431069	0.00705790005025786
NDUFA11	0.571537431438127	0.00510542690894433
CD3D	0.610454513986823	0.000156504397063051
TMEM237	2.3341754523714	0.00134636922920583
MCCC1	2.0151336601304	0.00177013105473278
YRDC	2.554191634838	0.00487317271425547
ZBTB17	0.416557611101568	0.00429453776300348
B9D2	0.540259763946237	0.00463663850256846
TMEM229B	0.462790813394014	0.00660842876984868
ATP13A2	0.516590301410147	0.00320692505544373
PSMC3	0.540993441516155	0.00786946524327403
ORC3	2.57805925168588	0.00729142386813963
TMEM107	0.493686201375687	0.00507968510378498
MAGI1	0.391402858238168	0.00122717183690679
PHF7	0.321593435012331	0.00284529334226713
CAPS	0.792060444600038	0.000986785978696614
CYBA	0.691234874766774	0.00564598222091217
IFRD1	1.91770794546939	0.00744319918446279
HPDL	1.48584191741281	0.00261299903156587
MIF4GD	0.521755590765955	0.00659416206394092
FAM78A	0.337661733468444	0.00722971898330715
MRPS10	2.51755174423417	0.00513426520777027
LRSAM1	0.384804836940002	0.00483211132498751
MPND	0.398350823491629	0.000250227656580893
EGFL6	1.2891283956085	0.00690836003196627
PDLIM1	0.623304985849237	0.00110476997201336
OTUD6B	1.85112983345335	0.00396848755089851
NDUFA6	0.502144904639098	0.00766147004249695
FBXO36	0.368505356289454	0.00201682556285587
CD47	1.4532853635773	0.00988234438392999
DNAJC19	2.18473847374448	0.0051393885958616
IL4R	0.551791319728405	0.00139889934769444
CYB5D2	0.495079920599945	0.000355681647067785
ATP5D	0.671898834643076	0.00998644821526073
RILPL2	0.569141387853299	0.00270735271141642
HPS1	0.388878208572473	0.000210709429106282
MUC5B	0.760348801183132	0.00266723763616916
RANGRF	0.670654212017655	0.00759253657231662
AP3D1	0.371490463141615	0.00130809339835547
SSNA1	0.524291087169787	0.00161039882095948
ALAD	0.298886407580269	0.000267568045869471
ABHD17A	0.33113927819869	0.000128826059553888
DPM3	0.646373101841869	0.00532206478336905
NADK2	2.28255289942947	0.000274043350785069
CDC5L	2.23851880148616	0.00856844283089919
ZBTB2	2.65430304325509	0.00115325550810086
GHDC	0.457557875036391	0.000100021942974871
PRKCH	0.471630940049704	0.00679876508456034
GPX1	0.590330001778991	0.000149292111662813
SYT11	1.46614022890732	0.00421299302894707
FAM181B	0.554778470329675	0.00856859433406754
CDPF1	0.390209909280235	0.000464036142817315
MRS2	2.52738923621304	0.00327319441481944
NR1H2	0.516809870135245	0.0054523088504731
CORO1B	0.515766833952892	0.00304167612086237
CYGB	0.564477640434899	0.000996982802567326
CTLA4	0.452580865381453	0.00840359317230854
CEBPZ	1.88277341501663	0.00350301337994929
TRMT61B	2.25041292538146	0.00973050938530251
ZNF706	2.3087476170643	0.00576127467267229
PDHA1	1.93197673855308	0.00212542075965905
SDF2L1	0.622506460871485	0.00123898863205052
RSF1	1.62615775364734	0.00948756296947106
SPAG4	0.60850791952016	0.0028713024788809
MSX1	0.837358195513191	0.000503032821382532
LSM7	0.515972473672145	0.000411223685148232
MOB2	0.4142598259104	0.00173907807228335
CCDC159	0.589558502045428	0.00854741325945263
ACADM	1.89051524772793	0.00462204524890097
CRABP1	1.19618476573546	0.00127028604514334
ZNF138	2.56549806831498	0.000300712664230707
CHST3	0.583617205370671	0.00649302368218097
GLT8D1	0.293764820656922	0.000182557253948445
HMOX2	0.421575966403549	0.00134467389697845
GPN1	2.52654849893702	0.00307515671055014
CRYL1	0.638739797301258	0.00352869501206843
RPS15	0.60115934408733	0.000578875158128822
TAB1	0.42345250154109	0.00649854946119721
NDUFAF6	2.54886359045272	0.000485599776403611
B4GALT6	2.29581727454471	0.00498505761379286
C2orf68	2.01413990397938	0.00596231370032085
FAIM3	0.402276514342236	0.00178468990388858
TIRAP	0.275107485391449	0.00114467768700333
POLRMT	0.422468365893277	0.000863149641066485
XPO5	2.45256545304933	0.00131504426165174
SLC25A35	0.636611361773287	0.00012065727963817
GZMA	0.625643483481458	0.000473913663662673
FUCA1	0.56198603016032	0.00399933661309637
NAA50	1.93410226925587	0.00315133529128153
SLC25A45	0.379872715855131	0.00624901255031551
TMEM14B	2.76235413583374	0.000894683938078233
PSMB10	0.5989123677002	0.00207058251495484
RTN3	2.79135440516672	0.00153843519731223
C8orf44	2.32402165248901	0.00370029520633752
SIRPG	0.409750312958863	0.00249357293581043
RNPC3	2.27804646760375	0.00139822241123089
BEX2	1.43973326047136	0.00125554874245293
NUAK1	1.63913410961966	0.00265527729196002
CA12	0.738726590544688	0.00243065635128359
KIAA1524	1.78260102614807	0.00571948882421813
ENSG00000115128	2.52137190022206	0.00420293303277763
FAM50A	0.591684222541687	0.0058341276213616
CD7	0.610476317912261	0.00183677692467754
LBX2	0.349205074662338	0.0035881229928284
TSC22D2	2.03802584825248	0.00863223379193878
ASPM	1.86748960122236	0.00192246437876731
STX1A	2.20642019830999	0.0012896083652999
GSPT2	1.48688118858201	0.00656294521849921
COPS5	3.52163932970306	0.000492310064937773
NUP35	2.38777492021214	0.00807315443104017
MYO5C	0.558601644486254	0.00742484432214841
HEXA	0.296851073573344	0.000205877514466768
P2RY11	0.42829367743281	0.000319592069440211
PEX11G	0.507189564564416	0.0002578590739023
KCNH2	1.50837148493638	0.00111601014832285
KIF13B	0.568072694927144	0.00455892028046412
FOXO6	1.55807959169116	0.000976765393983059
AK2	2.93867805599083	0.0012560406694524
C9orf69	0.444880840972252	0.00615171288924288
C9orf116	0.600334769424159	0.000669338665997721
C9orf9	0.566856820557507	0.00144221551153201
TLE6	0.490961343222101	0.00240841136120384
BBC3	0.534542922808919	0.00633036699038814
IMMT	2.67122315256588	0.00324333782431319
TMTC1	1.58076964574143	0.00176676689024002
C1QTNF6	0.624803246985224	0.00964479932044182
SLC37A1	0.511115611399976	0.00170837709241922
ZNF695	1.99883772913476	0.00655117617880641
SST	1.12869516684285	0.00338827933864194
ZNF414	0.503816206873667	0.00595226518098568
MYO1B	1.69816621891095	0.009479789107528
ODF3B	0.701783171098883	0.00177279917901796
DUSP2	1.41379679171628	0.00487076574568934
GGT7	1.74033485673298	0.00235863103032363
NDUFB9	1.63744491645435	0.00600746409852104
SURF1	0.492667818256881	0.00797367100022073
BATF	0.567691665276398	0.000198779787764392
MBNL3	1.78563215507723	0.00194666792164
BNIPL	1.5305702122495	0.0033545933678224
CIB1	0.52206476925556	0.000650329631433189
CCDC125	0.445636727987795	0.0059284312038913
ATP2C2	0.58747214360012	0.000570292534586514
LRTOMT	0.513444702376358	0.00528232724386035
CTSW	0.517403221364288	0.000478600319555267
HMHA1	0.516991759978654	0.000989227632195222
SSR4	0.553735405041978	0.000470095504305101
MAN1B1	0.413179895373481	0.00834122540352555
NXNL2	0.668224145432536	0.00701122182966085
TRIL	1.53890369610639	0.00180759863981761
G6PC3	0.468594136437031	0.000327518610220401
NME5	0.638500643222841	0.00389294971546983
PPP1R16B	0.227870995970267	0.000936924614865386
TFF3	0.887457692987806	0.00571437217006443
SAT1	0.690982966041244	0.00235457346962609
MON1B	0.398729985084838	0.00244695517474181
CDK20	0.487552320513634	0.00585100515630643
ARHGAP29	1.64562731046508	0.000116204797067754
UBXN2B	1.80384043956437	0.00859348827021533
NKG7	0.736792703671512	0.0088038802704149
RHOQ	2.19764132461663	0.00233190211931045
MAP2	1.56290792601815	0.00229077633556729
CAPNS1	0.605311501272592	0.00764935908196862
PPAT	2.10471135019494	0.00261705548234592
CDKN1B	1.56607680515394	0.00899707798184179
CCDC6	1.543358175402	0.00396486622397907
MRPL35	3.00145815763635	0.00978876055497613
RIBC1	0.633662877590062	0.00633291016587556
ZDHHC1	0.516068750234544	0.000170715898247353
BFSP1	0.3591295266348	0.00427217366981825
VPS18	0.45711372791678	0.0053299665033365
WDYHV1	2.28469986793865	0.00140258073792277
CD2	0.648030418458532	0.00155736416268992
BBS4	0.453886390757325	0.0044546106798744
NT5C	0.56323546505423	0.00957167354979804
CXorf56	2.44091958666464	0.0063078685441107
CD247	0.417728601042378	0.00303153655663269
FBXL8	0.448681070041421	0.00524240891137651
PKP3	0.714428105722255	0.00284339720730364
PHRF1	0.475337615173009	0.00780241617985222
C20orf24	1.55490080995782	0.00561709762788254
NICN1	0.374836006675935	0.00136630369819302
MLF2	2.44448724393756	0.00872872252178036
SPDEF	0.845524006039717	0.00225606387603894
DOLK	0.458540919701879	0.00402274803755653
RB1CC1	2.04579047918059	0.00119256557698633
PDCD1	0.553922565595468	0.00462740613836221
ENSG00000119650	0.488530481680455	0.00932907727574195
PSMD13	0.388318344599105	0.0013670073941876
SUCLG1	2.59158937268874	0.0064640460082489
NEIL1	0.550143007785338	0.00263871800013304
STAT6	0.477912752707477	0.00630384332022027
COA5	2.62822890284029	0.00603591806637782
C11orf63	0.460917177276579	0.00401315093769627
PHKA2	1.72796326241346	0.00448783919434115
ABL1	0.474655240682355	0.00840882081257655
SIL1	0.468873943757546	0.00202263533510683
SRR	0.419548556042769	0.00479132575914454
KIF2C	1.65951124134416	0.00569228607676109
ANXA2	0.579908384207957	0.00111376147474218
TMEM136	2.16129948794849	0.000292923472175466
LMLN	0.319438673534907	0.0030870600535029
ZYG11B	2.2103329867295	0.00259440979836179
NMT2	2.67264324817498	0.0017703274783738
ZNF302	1.86293958649075	0.000841748321895319
C5orf30	1.6989607698732	0.00843876596003379
CEP72	2.10388967235568	0.00263379398143015
PPIB	0.616145595636092	0.00516401657003851
TRMT12	1.680274809251	0.00518182330438388
SLCO3A1	1.60986103198185	0.00153791925167457
CXCR3	0.505538501345999	0.000607811264233482
KAL1	1.76593688340394	0.000190599372066225
RAB11B	0.570240440709616	0.00698781153661532
SREBF1	0.624300718176405	0.00946871722859421
TMEM106A	0.41788798885649	0.00803068772732518
TMED4	2.62941727553575	0.000711115477266322
HIST1H2BF	1.50694049501675	0.00962931508831633
AKIRIN1	1.77819611833402	0.00548567732729044
TRIP13	2.02719231838807	0.000587051836131836
PITPNC1	0.520773726335459	0.00270062237904534
SPATA33	0.390194933294172	0.00308952443335309
MTHFD2	1.70847264276772	0.00136543351048712
SLC25A13	1.99893881369717	0.0089474206846345
NT5E	0.772187131848626	0.00874161644080651
CELF2	0.536920490473193	0.00730879071724655
CDC16	0.325134910002446	0.00230567192509434
CSE1L	2.06261511581597	0.00107167423574606
C16orf54	0.427896757522087	0.00784842764391014
PMM1	0.517585781564352	0.000227718862422788
CREB3L1	0.795192057998502	0.00695828477310689
MPST	0.558726521473987	0.00110643922611475
SNRNP27	2.74265650367316	0.000445078426250967
PPM1M	0.436600874528737	0.00091483301932882
CTC1	0.412002765262086	0.00253676085677812
C1orf53	1.77544422631386	0.00173890112648745
PITPNA	0.509375995394832	0.00933193911354191
PPP2R4	0.38068883383809	0.000389955382533724
EPHB2	1.48611149341853	0.00594219020488063
TP53I13	0.483849279933575	0.00148802083260668
CCDC88A	1.73301269639554	0.00838224886478789
PCBP2	2.30010508554182	0.00363167006316889
C16orf71	0.476326634767753	0.00883133403898029
FAM189A2	0.608100449405616	0.000456462258673573
LNP1	2.03890737932336	0.00383987018453502
TNIP1	0.435783563013401	0.000282769163546859
TOM1	0.45531304497297	0.000767497971417619
TRPM4	0.64117959643673	0.000342995983253491
EZH2	1.80540501747905	0.00446615712705112
HMG20B	0.520252572742138	0.00252197114028507
RWDD4	2.45085687638782	0.00571403671135939
RPL7L1	2.79032814212098	0.00957851067155102
RPS27L	0.490456758704299	0.00117552935262599
SERPINA6	0.752865547013251	0.00779775206164213
NOL4L	1.68695690066604	0.00392865038373691
TP53RK	2.95593594581245	0.00209215763083381
TRO	1.50086047383414	0.000160668609259451
CD8A	0.625757307468498	0.00881148806660981
SLMO1	1.70128531421091	0.00772090681756321
MADD	0.350590849417202	0.000378596635381867
MAST1	1.81555070243382	0.00107290168185437
NMU	1.57409849411081	0.000771792746412592
GNG5	2.82745551391148	0.00640663572977096
MAGEH1	1.42942412423548	0.00352626110257115
FAM193A	0.385569266528856	0.0037637457953652
EPB41L1	1.65193044082263	0.00857871394198362
PGR	0.732796602747698	0.000685250794951187
SCGB2A1	0.827879175159711	0.00022201843427494
TRPV4	0.575504599794261	0.00562632589333623
PIDD1	0.51504273539293	0.00331118302887856
MRPS30	2.36867533855569	0.000558995403562523
GCSH	1.84056829988314	0.00464476989781837
PPFIBP1	1.7584144690014	0.00987308796267861
DR1	2.68237910959041	0.00424680124909504
SRSF12	1.83422009375645	0.00503084301353185
AEN	0.524654591390491	0.00467306957008251
ARHGAP26	0.616058260209431	0.00952030049551422
COG7	0.356492596090898	0.00391320351948388
UBE2C	1.42381787545678	0.00979911367990094
GNB5	0.51783469785867	0.00947854395228953
ANKRD54	0.486067471579057	0.00560058412672915
CDCA5	1.70359735770144	0.00410173591403618
COA3	0.558704562495575	0.00486850313153908
INA	1.33614142060333	0.00814862547626583
DSCC1	1.93454755765224	0.00177246609150017
A4GALT	0.653703261177002	0.00156971945369533
CENPW	1.54755996193368	0.0073782623609987
CLCN4	1.9118825237157	0.00109130319163531
CXCR6	0.449190429937736	0.00569778282785027
TIMM8A	2.42638575828554	0.000370097826225324
RAB10	2.58217464432955	0.00422632971470149
CEP250	0.333640840206621	0.000644799763127701
ARSA	0.604005204708268	0.000687621425160989
NR3C1	1.87309705783057	0.0014998556593685
ZHX1	2.15491683963949	0.000409045499166316
CCDC40	0.498878943648099	0.000906146981857203
SH3GL1	0.477441532622496	0.00437622218360501
COL23A1	1.46276883939772	0.000383946069936525
ZNF680	1.9381951465611	0.00191753042772536
YES1	1.96954019968769	0.00542329135229902
MRPL36	2.20369792182599	0.00443838655158957
UBE2B	2.5128288338923	0.00487005210556413
PLXNB2	0.548014378498369	0.00277762344250287
XPO1	2.14674683641444	0.00443736576314213
DNAJC17	0.305020438076784	0.000705638345878556
GCLM	1.56752665282362	0.00958323512796511
KIAA1407	0.400627217026714	0.00292972456424578
MNX1	0.517420098516964	0.00261677549663575
NETO2	1.58925409639988	0.00574525943673809
DNAJC2	2.69692871503714	0.000528697834827341
NFIC	0.63140592850862	0.00938361283780342
CHMP2A	0.540698796123929	0.00158044879327801
BRIX1	1.79008032689483	0.00439228280462967
COPE	0.532920952916678	0.000325905327562492
NISCH	0.418417001099406	0.00328175925529528
FOXP3	0.48007624500201	0.00751316220377851
CCNY	2.06904386492637	0.00997249361615582
MYO1F	0.517168558680377	0.00786534678205308
USP43	0.609803326492459	0.00835842932062736
C2orf47	2.74693075005785	0.000621770296342139
USP20	0.338909773873809	0.0024618784766236
TSPYL4	1.86385840316942	0.0068933003353443
GMIP	0.355962688599803	0.000342697602078057
C9orf117	0.619636459951181	0.00543585492482568
NDUFC2	1.67233746923233	0.00757070310303509
ZBTB18	0.618102483013929	0.00856619546289805
PRPF18	1.93742659020286	0.00876601384020614
VKORC1L1	2.15982534366386	0.00551882384680025
TMEM65	1.76042169737077	0.00099351944008752
CEACAM21	0.670737852270145	0.00227002967918599
CMTR1	3.28038499229497	0.0014596712133691
CBY1	0.564055214400571	0.00573513059268582
TRAF1	0.329059883460997	0.00064677950785752
MEST	1.62348701636769	0.00158139369819998
IL2RB	0.54331198402072	0.000628375214499433
DNAJB4	1.92366484328045	0.00220295127582171
PRKCE	2.00634473296232	0.00448266775777129
IDE	0.453793170265302	0.00219490574891712
NUP155	1.87859806355457	0.00567893126598296
HSPA1B	1.50751767480506	0.00144479529783526
PNO1	2.93642579273148	0.000244678913603136
FASTKD2	2.86991944662429	0.00301009768449356
RAPGEFL1	0.608456226320948	0.00685868311890214
REXO1	0.332270516427997	0.000214411174353835
NHLRC1	2.02047364222352	0.000103148076685544
OLA1	2.30555074384754	0.00479239979145585
ALG2	0.423429339453284	0.00322960867858912
NPR1	1.30991619551509	0.00358985393314537
TEX264	0.402874273026848	0.000423730096441921
ADO	2.66981720476448	0.00141214330066952
RAD51AP1	1.68910201459404	0.00337058445777016
MARC1	2.1257414390791	0.00256590348723318
MRPS22	4.52735643193328	0.000136257618594371
LRRC27	0.392591256024269	0.00921141087408295
TBC1D23	2.56987622066368	0.0023900013065894
NCMAP	0.655162224228418	0.00136599175536811
BCL2L11	1.93159213429869	0.00696080000532506
SPDL1	1.87532603190821	0.00310107067136689
FBLN1	0.816836115323987	0.00647058335017636
TPRKB	2.24677307376172	0.00377672842988241
SLC12A4	0.514651301767692	0.00885895704493145
ZNF518B	2.25068175168095	0.00145114544541236
DOK1	0.551720347051273	0.00644924024418791
UMPS	2.37525748775092	0.00694036219275529
SPN	0.340385025861643	0.00183242755629376
AC090154.1	1.53412377669609	0.00893917953774159
PHF6	1.98235203523888	0.00493511838944272
PELI2	1.52408710764979	0.00312304659279339
PSMC5	0.465618039698396	0.00534323281051008
PTPN7	0.491554822473214	0.00696102381559638
TBCD	0.391798905799272	0.00198338478383375
FAM57A	0.54631182765002	0.0019384100062938
MARCH2	0.438940773763559	0.000548293280585588
YBX2	1.3660983878291	0.00682977609986746
DNTTIP2	2.74884871106787	0.00429629929586883
OSBPL9	3.14346738661909	0.00144314144145796
HENMT1	1.40774769919176	0.00819860492501123
MAST4	0.404277113887266	0.00226155324063004
CD3E	0.598622018474528	0.000294334979512034
RPE	2.0392703417897	0.00592018312130838
ZNF497	0.223336265746726	0.00112661548642867
LMNTD2	0.451546659393783	0.00807058479268763
DENND6B	0.529404784523124	0.00189630659019346
DLK2	2.2106798993949	0.00378749014233193
GRB7	1.40546736381095	0.000276966838109516
AMH	0.650742150181822	0.00278252326542083
RAB22A	2.66782456726561	0.00556756439495332
STAU2	1.93079604050839	0.00473318593696215
C4BPA	0.716512651108327	0.00205210181266491
CCDC130	0.488955641065254	0.00861535610760178
JOSD2	0.560402145199523	0.00661599850458927
C16orf93	0.373580907833247	0.00812775893807471
NMRAL1	0.50651584272177	0.00395438280233584
GMPS	2.15978132137625	0.00385762935332379
WDR31	0.294345211563532	0.000505003357345823
ARHGAP9	0.448062294164531	0.00285223355840847
DENND1C	0.449000310487923	0.00429937106430456
ANAPC2	0.376643985978158	0.00160593518041041
PRKCI	1.52650473786362	0.00341365584538189
CTB-102L5.4	1.52173494223883	0.00782490430960381
THOP1	0.394989177597146	0.000261664889165347
C2orf49	2.42540245411473	0.00265646859070223
UBXN11	0.523407654509362	0.00228777685693737
NPTX2	1.34603231829524	0.00377919164267615
PLIN3	0.585105363139358	0.00512885929020157
ANG	0.641912140116708	0.00183354523078427
PHYHD1	0.754436510780915	0.00126625777194578
DCUN1D1	1.97793299267032	0.00641971901383986
SDHD	1.9696198692138	0.00474227402513494
PARVG	0.606559240504546	0.00156563390312681
SUMO1	2.18046224657299	0.00283258465885183
ERBB4	1.53061935911464	0.00381071985251025
GALNT10	0.614670521616234	0.00292828532276945
FAM107A	1.25503017201794	0.00923714792744712
RASL10B	1.59242071793429	0.000244516993980315
GAS8	0.372966971545095	0.000421434685022315
TSPYL5	1.45939628562748	0.000128354676291575
EIF3G	0.523861551241088	0.00968954943366829
UBE2W	1.82109695356456	0.00836627018316494
ITPK1	0.4205272512978	0.000462676579977561
XAB2	0.425128653552776	0.00105764903961969
SRD5A3	0.545299579803657	0.000915793931010045
C3orf17	3.79969726815618	0.000879910685170793
ATAD2	1.81562692645649	0.000344683225432907
ZDHHC24	0.366121457409657	0.00410050556537245
CDK1	1.63466758784335	0.00853500193081813
KLF12	1.96881576456169	0.00242942207275987
KIAA0930	0.486527729187165	0.00883051944275048
HSPD1	2.00002705531047	0.000673080199326326
KPNA4	3.05310648179915	0.000134916517875894
MACROD2	1.47087697916785	0.00653388961640156
LRP8	1.95124632694135	0.00364591093290889
P4HTM	0.444363140234528	0.000800022696136771
TOMM34	2.03499590347163	0.00848689241273259
TXNDC11	0.306272701077787	0.000247000102291284
SIPA1L1	0.387208559686084	0.00502205685372437
FAM64A	1.51840924064451	0.00925692637336584
ZNF146	1.68937788377317	0.00925348829305372
PTPMT1	0.456784703486928	0.00722419373634942
C9orf171	0.745675984783457	0.00976548139988664
MFSD12	0.420178036536497	0.000346528716240857
DPCD	0.582059489097021	0.00520946490763086
VPS9D1	0.444803120007654	0.00687771720047137
PHOSPHO2	2.07797962714773	0.00388434945331317
LRRC48	0.575354491509675	0.00581282998230792
PCSK4	0.421454774580451	0.000247595572399728
BZW2	2.18266659769613	0.001646214773798
GLTSCR2	0.641953718069165	0.00933402016189011
TMCC3	1.63941470631002	0.000826368898069973
DERL1	2.28948851055601	0.000325643613964921
NARS2	1.65490293462053	0.00238689770449585
AK7	0.552989878706623	0.00337561036158818
MSH6	2.03852974934612	0.00403111353398788
DNAL4	0.486670763000603	0.00319238217135098
SLC25A28	0.487589489884299	0.00786740755688042
POLR2G	0.443444478741513	0.00174183990640031
CENPQ	1.97802417040368	0.00459358044758917
SCRN2	0.583538937621877	0.00532017101536775
SBDS	1.99680662682115	0.00193999697689595
FUT2	0.711171921684261	0.00630764939095485
SGSM3	0.440046934922323	0.000736533978211718
TRADD	0.524281833667235	0.00235765678170718
LRRC8D	2.43571318130536	0.000243580355366646
LRRN2	1.27065963237646	0.0052331785804125
RIN1	0.36962638032893	0.000795024319074855
CSTB	0.501954538595966	0.000997134374615904
PHF11	0.496596456012635	0.00944262465041545
RAD21	1.68631324485935	0.00678399353900849
CKMT1B	1.60877409895555	0.00295323214590748
C20orf27	1.88835291235947	0.00552838669095179
VBP1	2.14372256201648	0.00723042656176409
ORC4	2.34156441976137	0.00922919937472955
AK8	0.55655329852759	0.0027097025412145
B4GALT1	0.637315158112954	0.00080868832894776
FBXW4	0.380396768740558	0.000270240183452786
DPY19L4	2.03773456208121	0.00148102843074582
SENP2	1.96356088795681	0.00363163070861638
MRPL13	2.28583280986999	0.00119828081724549
YIPF4	2.54866490756658	0.00733508862931909
PPT1	2.19344678217145	0.00214555327808752
CA13	2.49034820839919	0.00650285486528546
BSG	0.574420053924849	0.0016951428448555
FDXR	0.468925189626395	0.000100716765065179
HDGF	2.1041134252722	0.00444460279411074
WDR18	0.493466437227939	0.00010197449430549
TMEM11	0.381255061221883	0.000545040668850638
YBX1	2.84614211833078	0.00134554523078034
CARKD	0.36528633461947	0.00736510955025149
IMMP2L	2.81003025604231	0.00108538197518215
TBC1D2	0.580329986608176	0.00604625616353283
GPR68	0.381410130394263	0.00210472921485427
TJP3	0.68681902320536	0.00106441249817746
GLMN	2.2662631054465	0.00648629291820624
TRMT10C	2.51271000194417	0.000859237219819953
ID3	0.708712425295868	0.00620450848632503
SUB1	2.38275885244476	0.00108410139539694
STON1	1.82773059487628	0.00688126691124658
ABI3	0.573632323875559	0.00774064862373502
SLC16A1	1.50529125739237	0.00104809813918305
TUBB4B	0.555412675542566	0.000539547652416927
PPP1R26	0.40620779989109	0.00981104755228224
RABGGTB	2.27937777016659	0.00940586186651005
DEK	1.59696499394161	0.0043948001528622
YWHAZ	2.02770104249375	0.00214973701339527
TBC1D24	2.18679777975658	0.00781173614060116
MTERF1	2.51298682821099	0.00301381514897991
RASAL3	0.435237573838818	0.00135836281963553
CD27	0.585139510275597	0.0037702483289519
KIAA0195	0.430785195367749	0.00199383569632627
NMRK1	0.477590721779957	0.000567099860437348
SMURF1	1.92670996831104	0.00884760518649641
PTPN3	0.463694594829217	0.00028563521089453
BUB1	1.63108250065525	0.0047726703134422
KIF1A	1.29316097519561	0.0025122387925246
MDM2	0.555329167014269	0.00499342848219853
PDSS1	2.04751536855615	0.00907042290826043
NIFK	2.41334841011245	0.00705423782593162
SMPD3	0.586825446735955	0.00742611172031338
NOP58	2.01925080346761	0.00873696205731944
SSB	1.98144573999695	0.0016585263374953
TRIP10	0.482141241963978	0.00662942886000606
CD63	0.514072667610613	0.00368496079983316
RNF223	0.578943727130633	0.00246022560600812
MLF1	1.45695224740496	0.000422275838356523
ATP5G3	2.06703952625893	0.00763477373263177
GTF3C5	0.554456802739919	0.00866167559410469
SLC6A6	0.575145705420764	0.00243849104595906
MCM8	1.88545391668873	0.00533258096018407
RABL2B	0.462906936700952	0.00679596821754458
SPC25	1.99031171268609	0.00101154340599929
CHD3	0.443917607524025	0.000611470352981924
CYP27A1	0.542585628810761	0.000269437599833222
TNK1	0.389293114627958	0.00151613382067595
AKR1A1	0.405120018128426	0.00296570207108637
BEND7	1.8527716663713	0.00315144033825165
ASS1	1.27832157850899	0.00475072508146879
NLRX1	0.435414625972231	0.0012350784324735
ZBTB7A	0.346661141316583	0.000846533228654245
FZD10	0.722823402577939	0.00263273566480615
LCK	0.475470919809832	0.000393235916590351
MTERF3	1.92913404137174	0.00671855470859395
CDKN2B	1.5893324627881	0.000558229437687463
DFNB31	0.452085311528445	0.000563224315462296
SPRYD3	0.413819780738035	0.00107474534314833
AES	0.549619308261424	0.00147502793820664
GGH	1.54142523522484	0.0024611756136298
SFN	0.740261887900139	0.000149036425679983
APOLD1	1.62920369381686	0.00928009002067298
ITGAL	0.527241031274138	0.00176369553829292
TTC32	1.97638040073157	0.00417299420092965
PAIP1	2.02513541014672	0.00162130762647561
MED18	0.324645316660884	0.000139010410348361
KLHL24	1.77932842201456	0.00270845205145864
PPAP2C	0.691707197789314	0.000192018393895266
HIST1H3H	1.42948038357323	0.00673205865887894
NSMCE2	2.30551123602805	0.000556462769334187
RHBDD3	0.414219186366586	0.000112316459935924
ANAPC4	0.599280872751988	0.00365648683781228
PCNP	2.2357326125729	0.00307349710132843
MRPL33	1.75062206922394	0.00589213214948359
RPP40	2.56872330016083	0.000629630742448151
ME1	1.51963918223686	0.000685707978666628
C3orf33	2.7065583900658	0.00141389656633573
TMEM175	0.580323552107375	0.00974108664269369
TRIT1	3.05671299125031	0.000262139568006359
FANCE	1.92045104540355	0.00695364336331605
THRB	1.74878905497012	0.000642998693844099
DHX58	0.596892643722687	0.0051105880833755
GPR173	1.42091640327713	0.00575981151489802
TRIM3	0.46478429825845	0.00662983832726305
ALKBH7	0.570057895642158	0.00816066694163042
NME3	0.709007433086684	0.00536010378643981
NUDT9	0.450859642392082	0.0081997056548021
WDR34	0.552006346517628	0.000455500341122961
MAL2	1.72770939620588	0.00103311014238272
RIPK3	0.615910077747615	0.00601953314859049
SIRT6	0.431564567079345	0.000356363308311125
CRIPAK	0.466187002965945	0.00210319888296728
FZR1	0.321292426915154	0.000213522282897061
SYNGR2	0.563349027480373	0.00508894516175218
E2F5	2.0307880413018	0.00320874200825882
TMEM50A	0.409447525256495	0.00959678188028812
SAT2	0.473423553061137	0.000810990021605451
DACT2	0.725011203029393	0.0002763359962904
MRPL21	2.15133778968461	0.00584804982487408
LMF1	0.452417977358309	0.000936316782845004
GMPPA	0.374533248206111	0.000195378390244305
ATL2	2.37755825303302	0.000302529144329933
UCK1	0.37334569873612	0.00119929815361475
TCFL5	1.94028982381302	0.00703270426720914
ZSWIM7	0.362493997475613	0.000133382635947754
PNPLA6	0.326286564822538	0.00017912500507955
FYCO1	0.399169243230974	0.00591828903009872
DNMBP	0.466660781945959	0.000403306078609056
CORO1A	0.596458017566574	0.00121526606020772
ZNF644	2.02887222649464	0.0083976851792148
DOT1L	0.330143846772355	0.000944362243983532
SLC47A1	0.744863542877934	0.000701418204624882
CHID1	0.517333512093234	0.0094147970755738
EIF2S2	2.02991127772465	0.00895425368117986
DDB2	0.440843583300657	0.000143556497189778
CDKAL1	2.69382696000233	0.000649498231366286
RTKN2	2.16041920608813	0.00573966041712259
APOBEC3H	0.376167000300611	0.00710456949618954
FURIN	0.56646876051969	0.00284869630730633
FAM110B	1.60060938261877	0.000190896605342106
ANO1	0.773354393111365	0.00857354288393908
CTF1	0.633147608262284	0.00639094317196498
SERPINH1	1.71760257351318	0.0048770501702361
TCTN1	0.548344551913376	0.00802230730289966
LSP1	0.651302032320303	0.00654404574341216
SMARCA4	0.474581808499546	0.00589482337399283
DAGLA	2.48859005112168	0.000376796119678113
TIMM13	0.499415363548189	0.00436094515252095
MARCH6	2.11273548442244	0.00435765224919782
SGSM2	0.491992230476195	0.00311085621501939
ALG12	0.430214616784409	0.00134338345961826
USP40	0.342942689733324	0.00181894860325216
PTBP2	2.74013769592431	0.000411610619827307
TPMT	1.92331920912079	0.00815612013956191
WFS1	0.631310309876149	0.00389695316110661
CROCC	0.490206754357524	0.0053379558832406
NDRG4	1.61729461585868	0.00745602753020869
ENSG00000281527	1.53284025079448	0.000976524457830918
NIT2	3.33867910893653	0.00212046235514318
MBD3	0.463883007182056	0.00294265426678497
APBA3	0.289314633972666	0.000634444161789816
PLEKHH1	0.402455440690702	0.000710185219927828
DALRD3	0.460605807216392	0.00481114738371313
ARFIP2	0.443742141576259	0.000714974479944064
TLE2	0.676502709622991	0.00167265343958067
MPDU1	0.461756807896671	0.00263766817434208
CDK14	1.77320384198426	0.0038605814638224
STXBP2	0.482142038817703	0.00170742008337388
NRTN	0.7153959488125	0.0043149330553065
NRCAM	1.35913949419572	0.00985223305133553
OBFC1	0.470546276091603	0.00638284455537041
WDR54	0.62463375744453	0.00827816889125133
SLC38A10	0.439699222943834	0.00022132580627876
CARD10	0.596728444928733	0.000250271675855007
P4HB	0.516089234465771	0.00263969826555743
MSH2	1.91596329276638	0.00462309753880663
MRPL23	0.538653651273541	0.000464250770458863
FKBPL	2.57408246754624	0.00788265569473712
NOL10	2.69423297616813	0.000494301771153727
MRAP2	0.578074421341043	0.000234089056833087
EMC7	0.409270177654146	0.00234729519060528
RSRC1	1.92578191666293	0.00270058459220879
TAF15	0.482274467852077	0.000526379166537749
FKBP1A	3.00574144135521	0.0018048628542302
TNFRSF18	0.571784856649668	0.000103100346575125
CRIPT	2.17232811640859	0.00162256071589939
PAOX	0.470031914126278	0.0025624995470368
CCL5	0.721839030190224	0.00259656445616374
ZNF736	2.09291143358784	0.00267564540753795
RNF115	2.14062444575453	0.00676380945623689
ZDHHC12	0.591775842081357	0.00652603388451767
MRPL41	0.655952988538385	0.00775300157473224
PRDX6	2.28863852624905	0.00134446478199501
MRPL3	2.49906621094603	0.00172430242401334
LSM8	2.37311016798787	0.00680161349834518
BSPRY	0.665242528123963	0.00509826583181883
UBXN6	0.462295426047147	0.00274776291848577
MRPL47	1.66248748134165	0.00508875886757709
STK16	0.41499526450684	0.00253252447657581
MRPS6	1.96649067310693	0.0072233581693073
CSNK1G2	0.468171167878478	0.00560000528440729
GPR153	1.52921230343823	0.00891365944845535
PYCARD	0.708750147153236	0.00531898063079383
PHYH	1.63801690264299	0.00379045767428365
ECEL1	0.737069049096531	0.00504268138966268
CBX3	2.25191846738208	0.00177696536862093
DAK	0.362984278904214	0.000282917254720738
LIN9	2.17117659478993	0.00441797491492779
SLC38A1	1.41686253501763	0.00837305315422709
GCFC2	2.45857882602655	0.00506724516658419
TMC5	0.722693619704636	0.00385519909755949
YBEY	0.488799752876115	0.000586081835843633
CHP1	0.505657050925128	0.00389838324872616
TOMM70A	3.21883446273581	0.000976036056348772
PPP6R2	0.335228217831282	0.000740722609167466
GNAI2	0.440704496918151	0.0032021599116584
MEPCE	1.99001236707503	0.00980572427880777
S1PR4	0.432794740629886	0.00267035116577363
FOXJ1	0.751060365817083	0.00111520592812919
LSM5	2.13517597027175	0.00271168023396084
CLPP	0.527177901861977	0.00467700700662477
GSTZ1	0.437020671861917	0.00383541939497423
GINS4	1.73977584173077	0.00728788241243017
ARMC1	2.08630395157938	0.000222948862536487
EPPK1	1.50712203352796	0.00827857083137185
HIST1H2AI	1.74240377993172	0.000577553039091461
LRRC46	0.716921964773079	0.00258882537868454
SRPX	1.3857491963199	0.00951754915953829
PRIM2	2.26878150979016	0.00020374645821597
STARD7	2.34568749313655	0.00748177308271036
IHH	0.780960565198705	0.000267373392828563
NOP56	1.82585935302313	0.00870571730939551
AP2A2	0.405970194910834	0.00120045245698863
PLEKHM1	0.268293547262243	0.00011121534741243
TPGS1	0.414856842741418	0.00754571321651643
C12orf10	0.528859895043383	0.00987002269363069
SIKE1	2.16139477166872	0.00481898136181347
HLA-DRB5	0.795816028263845	0.00595555128295755
CD37	0.576834542324761	0.00591112720192688
ZNF683	0.504232440014554	0.00351930554072788
FASTKD1	2.48048535329948	0.00704763783303208
BCAS2	2.22583210585906	0.00841885281269161
CEBPG	1.56666246782534	0.00589194557850514
LRRC29	0.37928353246208	0.00602998944738431
ZNF688	0.44120502107564	0.00123059344099374
MRPL54	0.482975186190803	0.000497744518895393
PEX16	0.514091720375681	0.00994348070784346
ECHDC1	2.09987902823479	0.00697785104285309
TMEM101	0.802084254370886	0.00422700906982321
SPG11	0.431575388074863	0.00712958742945335
PPP1R14B	1.81190738435044	0.00780246340867852
ARHGAP1	0.435179615306581	0.000994497742192957
CDKN2A	1.38840320431511	0.00014262232525053
PRR15	0.735344213232403	0.00533769968481757
CLEC10A	0.442820331195024	0.0023029262406058
USP51	2.14456492778827	0.00680359182920587
DOHH	0.403608447444353	0.00010877738870485
BAG4	1.86245561367806	0.00410107693148887
GTPBP8	3.01338281169632	0.000735116486377252
SLC36A4	2.37248114507471	0.000984693094720046
NUDT18	0.549215555167679	0.00140872623740818
PSMA2	2.19170221822486	0.00505884973745407
TEKT4	0.665790777107117	0.00804539109178593
TTC38	0.470520459111484	0.0010833607110361
C2orf40	1.34988973777981	0.0072647749986704
GOLM1	0.608976846834182	0.00275040720420361
RRBP1	0.423392463791319	0.0039453774920537
DPM1	1.79943248893157	0.00880895849738916
CD5	0.55294000628838	0.00647431996005166
NECAB3	1.85568116016733	0.00415964026028537
CHCHD7	2.09258714819142	0.000630943732936151
IL2RG	0.652644116945756	0.00221749460632326
OSER1	2.08951782806839	0.00185326792250662
C1orf112	2.18425709767312	0.00755221675975559
COQ3	2.09657496988412	0.00836291659106692
ADAMTS8	0.629722140434811	0.00371548714938352
ANKRD46	2.16976309712117	0.0039207944890004
SRPR	0.486811510950635	0.00521958984162341
WASF1	1.37779053103116	0.0071023864812706
SMIM6	0.773797517716265	0.00698499533174934
NCLN	0.442143268890417	0.000792861246704524
CYB561D2	0.507699147470541	0.00620626166726079
TMEM222	0.41398203424561	0.00258384672215584
UBE2S	1.62668245235946	0.00667918131310363
DRAM1	0.543445681820878	0.0010952494398685
SLA2	0.413873481816645	0.00851485265099761
FAM49B	1.5778044620216	0.000430529338728003
E2F1	1.60194353197679	0.00413887664032053
RASAL1	1.47104960686465	0.00155580031646996
PCED1B	0.595789575876161	0.00330154845093267
PFDN4	1.6227719177059	0.00976612067009874
HLA-DMB	0.726222992298923	0.005401901454133
SEC16A	0.357893688133645	0.00026430119346077
E2F3	2.48153293888455	0.000945906291359155
TTC9	0.554194510782508	0.000328282685630787
PXDC1	1.64062631495825	0.00047188362826811
RHOG	0.465388729267674	0.000573578549641796
SSC4D	1.46261266247647	0.000717906315400252
PKDCC	0.732966810770882	0.00168577805656867
MUM1	0.370231394067312	0.000218145674126924
FBXW5	0.515579939727987	0.00156332630665679
MGRN1	0.492399116625639	0.00996035962569564
NXF1	0.487400432332232	0.00485223537628476
COQ4	0.438553015898721	0.00126312522643501
SF3A2	0.592669763474526	0.00590051497172073
SIX1	1.54774090899324	0.000113214947174201
R3HDM4	0.456122265165629	0.000652277692842929
GMCL1	2.26952374746971	0.00441150900062903
DUSP11	2.67722922259894	0.00306422474954127
PEX13	2.75010050741386	0.00120236437968924
TMEM62	0.544542313662516	0.00189378273265206
URB1	0.443962307256838	0.00981895050388304
MIER2	0.38360388918844	0.0012935182124868
MAP2K2	0.46886932528437	0.00290368048664413
H3F3A	1.6049500244298	0.00688975272057102
SASH3	0.626180900700056	0.00799253488701845
CRAT	0.708228421091505	0.00724145451143543
JPH1	2.59957982868585	0.000121788237571585
DENR	2.53604015283599	0.00183530675571086
CISD1	2.28245009243416	0.00292273128959297
RPS6KA1	0.432626922635351	0.000749222923137394
CNN2	0.659298699285792	0.00328574563074824
CCL22	0.415478035706834	0.00334448094807605
CREB3L4	0.644032291546419	0.00369420366322093
CCDC58	1.91445002512289	0.00239744326295033
UBXN10	0.656971253859154	0.0011347835352371
RPL36AL	0.475491885257861	0.0016782743235465
TTC25	0.670040192092093	0.00689832723221639
CYB561	0.530282969327551	0.00169459711771325
CST3	0.638108703851239	0.00105561402128362
IGFBP4	0.694068785184527	0.00177456200252335
RPL7A	0.577650070498954	0.00399033094040668
AGO1	2.26316497017113	0.00838572792962833
TARS	1.8860378383695	0.00547978711890362
ERBB2	1.38942175771101	0.00173838306475105
UBE2V2	2.10052802082176	0.00427036742491038
DENND5B	1.87854180163038	0.00728957063884128
TCEA1	1.96933183124635	0.000896898139987723
LRPPRC	1.82123959111106	0.00842020336624538
ADCY9	1.57686843459916	0.0042981075523455
GFOD1	1.59896481318336	0.00370718542330206
TP73	0.506737968502792	0.000565106495919454
ARHGEF1	0.489643158506724	0.00549367871761119
CENPL	2.25624188807215	0.00928431046870926
VASN	1.41966849054483	0.00293243883293193
C3orf62	0.363023249180153	0.00714494642477992
CXCL13	0.753074420862778	0.00871432878669731
CST7	0.608698626849088	0.000777071847826605
FN3K	0.486556432280605	0.000194114400932643
ABCC4	1.55714668344344	0.00991463341395693
NFE2L1	0.471913573928755	0.00223128279300844
FZD7	1.42541627547414	0.0013887951308067
SMIM13	1.97571636078321	0.00362165184813301
CCDC96	0.666931979313837	0.00816346549148117
PRNP	1.46630161434796	0.0031684062162971
FICD	0.270520108776463	0.000293558616636713
MXD1	1.89768511295138	0.00170053403439885
CABIN1	0.391001394487054	0.00224846499743847
DHRSX	0.457408543284558	0.00376845805050152
