# Supplementary material for: Identification of a six‐gene signature with prognostic value for patients with endometrial carcinoma
Source: Cancer Med. 2018 Oct 10;7(11):5632–42. doi: 10.1002/cam4.1806 (PMC6247034; doi:10.1002/cam4.1806)
Supplement: Supplementary file 4 [file CAM4-7-5632-s004.xlsx]

## Sheet: KEGG Pathway
#Term	Input number	Background number	P-Value	Corrected P-Value
@@Cell cycle	23	124	7.79532e-13	2.22252e-11
Metabolic pathways	83	1243	9.77341e-16	3.41664e-14
Epstein-Barr virus infection	22	204	2.48092e-08	4.49501e-07
HTLV-I infection	23	259	3.06837e-07	4.67046e-06
Bladder cancer	9	41	2.26317e-06	2.87324e-05
Huntington's disease	18	193	3.07267e-06	3.77916e-05
Purine metabolism	17	176	3.72602e-06	4.42294e-05
Ribosome biogenesis in eukaryotes	12	89	4.7493e-06	5.49249e-05
Ribosome	14	138	1.5862e-05	0.000163872
p53 signaling pathway	10	69	1.66229e-05	0.00017111
Pyrimidine metabolism	12	105	2.16684e-05	0.000218369
Pathways in cancer	25	397	2.89102e-05	0.000277571
RNA transport	15	172	4.10547e-05	0.000380513
Ubiquitin mediated proteolysis	13	137	5.9641e-05	0.000529758
@@Apoptosis	9	140	0.00900752	0.0358067
Hepatitis B	13	146	0.000108184	0.000906498
Hematopoietic cell lineage	10	88	0.000108199	0.000906498
Prostate cancer	10	89	0.000117847	0.000978188
Endocytosis	18	260	0.000122218	0.00101347
Chronic myeloid leukemia	9	73	0.000135343	0.00110011
Endocrine resistance	10	97	0.000224604	0.00168954
Progesterone-mediated oocyte maturation	10	98	0.000242373	0.00180229
Herpes simplex infection	14	186	0.000305939	0.00218528
N-Glycan biosynthesis	7	49	0.000334013	0.00235683
Transcriptional misregulation in cancer	13	180	0.000711002	0.00451069
Viral carcinogenesis	14	205	0.000755742	0.00474982
Measles	11	136	0.000757569	0.00475952
Platinum drug resistance	8	75	0.000764009	0.00479462
Tight junction	11	139	0.000895116	0.00545684
Lysosome	10	123	0.00125062	0.00727156
Glioma	7	65	0.0015341	0.00862079
T cell receptor signaling pathway	9	105	0.00153908	0.00863585
Influenza A	12	176	0.00177426	0.00967515
Spliceosome	10	134	0.00226108	0.0116807
FoxO signaling pathway	10	134	0.00226108	0.0116807
Melanoma	7	71	0.00243763	0.0124063
Chemokine signaling pathway	12	187	0.00283957	0.014181
Cytokine-cytokine receptor interaction	15	265	0.00287271	0.0143253
Primary immunodeficiency	5	37	0.00296403	0.0146764
Protein processing in endoplasmic reticulum	11	166	0.00332345	0.0160643
Non-small cell lung cancer	6	56	0.00336691	0.0162093
Estrogen signaling pathway	8	99	0.00386423	0.0183002
Melanogenesis	8	100	0.00408923	0.0190184
Oocyte meiosis	9	123	0.0041548	0.0193073
Viral myocarditis	6	60	0.0045986	0.0210446
Proteasome	5	44	0.00580683	0.0251078
Small cell lung cancer	7	86	0.00646744	0.0275124
Drug metabolism - other enzymes	5	46	0.00688404	0.0289095
Glycosphingolipid biosynthesis - globo series	3	14	0.0069194	0.0289095
TNF signaling pathway	8	110	0.00693474	0.0289234
Inflammatory bowel disease (IBD)	6	66	0.00702697	0.0293008
ErbB signaling pathway	7	88	0.00724775	0.0301122
Carbon metabolism	8	113	0.0080262	0.0328336
Nicotinate and nicotinamide metabolism	4	30	0.00808794	0.0329098
Citrate cycle (TCA cycle)	4	30	0.00808794	0.0329098
Insulin signaling pathway	9	139	0.00863849	0.0346238
NF-kappa B signaling pathway	7	93	0.00950132	0.0373126
Parkinson's disease	9	142	0.00978123	0.0382487
Toxoplasmosis	8	119	0.0105893	0.040922
Fructose and mannose metabolism	4	33	0.0108979	0.0413124
Cell adhesion molecules (CAMs)	9	146	0.0114777	0.0429966
Adherens junction	6	74	0.0115535	0.043223
PI3K-Akt signaling pathway	16	342	0.0115889	0.043346
Proteoglycans in cancer	11	205	0.0139674	0.0497405

## Sheet: disease
#Term	Input number	Background number	P-Value	Corrected P-Value
Congenital disorders of metabolism	55	592	3.62238e-16	1.32402e-14
Immune system diseases	24	243	2.74012e-08	4.93279e-07
Primary immunodeficiency	17	138	1.71188e-07	2.77358e-06
Congenital disorders of glycosylation (CDG) type I	7	22	3.90239e-06	4.6209e-05
Congenital disorders of glycan/glycoprotein metabolism	11	72	4.02214e-06	4.72615e-05
Congenital disorders of lipid/glycolipid metabolism	11	95	4.24344e-05	0.000391792
Cancers	16	211	0.000108228	0.000906498
T-B+ Severe combined immunodeficiencies	4	9	0.000184471	0.0014288
Cancers of the digestive system	7	48	0.000298264	0.00213862
Mitochondrial diseases	10	106	0.000431608	0.00295514
Cancers of the breast and female genital organs	5	24	0.000532281	0.00352691
Cytochrome c oxidase (COX) deficiency	4	15	0.000893514	0.00545684
Congenital disorders of amino acid metabolism	10	121	0.0011146	0.0065691
Diabetes	7	63	0.0012999	0.00751806
Cervical cancer	3	7	0.0013807	0.00788638
Osteosarcoma	3	7	0.0013807	0.00788638
Skeletal diseases	13	197	0.00153486	0.00862079
Nervous system diseases	27	589	0.00172113	0.0094251
Lysosomal storage diseases	6	49	0.00182364	0.00988365
Leigh syndrome	4	19	0.00189426	0.0100879
Type II diabetes mellitus	4	19	0.00189426	0.0100879
Cancers of endocrine organs	5	35	0.00238298	0.0122269
Bladder cancer	3	9	0.0024437	0.0124063
Cancers of the urinary system and male genital organs	5	37	0.00296403	0.0146764
Other well-defined immunodeficiency syndromes	3	10	0.00312147	0.0152322
Non-syndromic autosomal dominant mental retardation	4	23	0.00348475	0.0166818
Penile cancer	3	11	0.00390366	0.0183785
Progressive myoclonic epilepsy (PME)	4	24	0.00399068	0.0186423
Hepatocellular carcinoma	3	12	0.00479478	0.02173
Other congenital disorders	21	462	0.00578204	0.0251078
Allergies and autoimmune diseases	7	85	0.0061016	0.0262409
Other nervous and sensory system diseases	20	449	0.00850796	0.034182
Cancers of soft tissues and bone	4	31	0.00896444	0.0356672
Skin cancers	3	17	0.0110088	0.0413966
Combined immunodeficiencies	3	17	0.0110088	0.0413966
Endocrine and metabolic diseases	9	145	0.0110344	0.0414465
Thrombocytopenia (THC)	2	6	0.0141192	0.0497405
Cholangiocarcinoma	2	6	0.0141192	0.0497405
Mismatch repair deficiency	2	6	0.0141192	0.0497405
Retinoblastoma	2	6	0.0141192	0.0497405
